# Supplementary material for: Comprehensive Profiling of T- and B-Cell Receptor Repertoires Demonstrates Impaired Developmental and Activation of Adaptive Immunity in DOCK8 Deficiency
Source: J Clin Immunol. 2026 May 6;46(1):69. doi: 10.1007/s10875-026-02031-z (PMC13314901; doi:10.1007/s10875-026-02031-z)
Supplement: Supplementary file 2 — Supplementary Material 2 (XLSX 79.4 KB) [file 10875_2026_2031_MOESM2_ESM.xlsx]

## Sheet: Top 100 and VDJ DOCK8 and Cont
Clone number (from most abundant to least abundant)	individual	TRBV gene	TRBD gene	TRBJ gene	CDR3 (AA)	Copies
1	P1	TRBV4-1	TRBD2	TRBJ1-1	ASSHRGLQAF	6687
2	P1	TRBV15	TRBD2	TRBJ2-7	ATSRDMLAGGPSYEQY	2138
3	P1	TRBV25-1	TRBD1	TRBJ2-2	ASSENKVVTGELF	1453
4	P1	TRBV2	TRBD1	TRBJ1-1	ASSIDKNTEAF	1426
5	P1	TRBV10-3	TRBD1	TRBJ1-1	AISTRTGVNTEAF	1003
6	P1	TRBV29-1	TRBD2	TRBJ1-3	SVEERSGNTIY	818
7	P1	TRBV6-5	TRBD1	TRBJ2-1	ASSLHRTAYNEQF	386
8	P1	TRBV6-9	TRBD1	TRBJ1-1	ASSYSRGAEIAEAF	365
9	P1	TRBV20-1	TRBD2	TRBJ2-7	SAQDSGRALEQY	343
10	P1	TRBV24-1	TRBD2	TRBJ2-3	ATSDWTIYGTDTQY	304
11	P1	TRBV28	TRBD1	TRBJ1-4	ASSGQGAEKLF	301
12	P1	TRBV29-1	TRBD2	TRBJ2-7	SVLPGSSDEQY	286
13	P1	TRBV28	TRBD1	TRBJ1-3	ASRTGGLFRALENTIY	232
14	P1	TRBV5-5	TRBD2	TRBJ1-6	ASSLAPREAFNSPLH	222
15	P1	TRBV20-1	TRBD2	TRBJ2-5	SARESGLAGLEETQY	208
16	P1	TRBV6-4	TRBD1	TRBJ2-1	ASSPDIGSYNEQF	194
17	P1	TRBV20-1	TRBD1	TRBJ2-7	SARAYRESAIEGSYEQY	190
18	P1	TRBV6-4	TRBD2	TRBJ2-1	ASSDTPSGGYNEQF	153
19	P1	TRBV10-1	TRBD2	TRBJ2-6	ASSEIMSSGANVLT	146
20	P1	TRBV12-3, or TRBV12-4	TRBD1	TRBJ1-1	ASSRTGAGEAF	132
21	P1	TRBV28	TRBD2	TRBJ2-5	ASSLPAGEETQY	125
22	P1	TRBV18	TRBD1	TRBJ2-5	ATRTPWGETQY	114
23	P1	TRBV6-1	TRBD1	TRBJ2-2	ASRGQGASNTGELF	107
24	P1	TRBV4-2	TRBD2	TRBJ2-7	ASSQESLRTPGEQY	106
25	P1	TRBV4-1	TRBD1	TRBJ1-1	ASSEIRVGNTEAF	99
26	P1	TRBV7-8	TRBD2	TRBJ2-1	ASSFGGWATYNEQF	98
27	P1	TRBV20-1	TRBD2	TRBJ2-7	SASTGTSGYEQY	94
28	P1	TRBV7-9	TRBD2	TRBJ1-4	ASSLGGEKLF	90
29	P1	TRBV18	TRBD2	TRBJ2-1	ASSQTAGGGRNEQF	88
30	P1	TRBV29-1	TRBD1	TRBJ1-1	SVLGTGSRDAF	88
31	P1	TRBV12-3, or TRBV12-4	TRBD1	TRBJ2-5	ASSLIGTGSETQY	85
32	P1	TRBV15	TRBD1	TRBJ1-1	ATSRFGTGVLDTEAF	79
33	P1	TRBV15	TRBD2	TRBJ1-4	ATAEENEKLF	77
34	P1	TRBV11-2	TRBD1	TRBJ2-6	ASSLNPRTSGANVLT	76
35	P1	TRBV10-1	TRBD2	TRBJ2-3	ASSESGGATDTQY	66
36	P1	TRBV20-1	TRBD1	TRBJ2-5	SARSSTVVVGETQY	63
37	P1	TRBV19	TRBD2	TRBJ1-5	ASRPLGTFGQPQH	61
38	P1	TRBV13	TRBD2	TRBJ2-7	ASSSLAGGPYEQY	61
39	P1	TRBV2		TRBJ2-1	ASSEPVFDDEQF	61
40	P1	TRBV18	TRBD2	TRBJ1-2	ASSPSSYGYT	61
41	P1	TRBV10-2		TRBJ2-7	ASSEISPYEQY	58
42	P1	TRBV6-1	TRBD1	TRBJ2-5	ASSRPGHQDGKTQY	54
43	P1	TRBV11-2	TRBD1	TRBJ2-1	ASREGWAEQF	54
44	P1	TRBV11-1	TRBD1	TRBJ1-1	ASSLGRSYAEAF	53
45	P1	TRBV20-1	TRBD2	TRBJ2-3	SLSGLAGGGGDTQY	52
46	P1	TRBV2	TRBD2	TRBJ2-1	ASRSSGIGFNEQF	48
47	P1	TRBV20-1	TRBD1	TRBJ1-1	SASPTGTRNTEAF	48
48	P1	TRBV20-1	TRBD1	TRBJ1-5	SARVGGTGSNQPQH	47
49	P1	TRBV7-2	TRBD1	TRBJ1-1	ASSFQGVNTEAF	47
50	P1	TRBV27	TRBD1	TRBJ1-6	AIGQQNNSPLH	45
51	P1	TRBV11-2	TRBD1	TRBJ1-2	ASSRLRQGAVNYGYT	42
52	P1	TRBV18	TRBD2	TRBJ2-1	ASSQSRLEVNNEQF	42
53	P1	TRBV6-1	TRBD1	TRBJ2-7	ASSYQTGMYYYEQY	42
54	P1	TRBV25-1	TRBD1	TRBJ1-5	ASSEQYSNQPQH	42
55	P1	TRBV6-2	TRBD2	TRBJ2-1	ASSYSLVLGVTPYNEQF	41
56	P1	TRBV29-1	TRBD2	TRBJ2-1	SVGGNEQF	41
57	P1	TRBV5-1	TRBD1	TRBJ2-7	ASSKGQLRGYEQY	40
58	P1	TRBV25-1	TRBD1	TRBJ1-2	ASSDEYSDGYT	40
59	P1	TRBV11-1	TRBD1	TRBJ2-7	ASSPAPGQGAYEQY	39
60	P1	TRBV5-1	TRBD1	TRBJ1-2	AILTGPSSYGYT	39
61	P1	TRBV18	TRBD1	TRBJ1-2	ASSPTATNYGYT	39
62	P1	TRBV7-2	TRBD2	TRBJ2-1	ASSLPTGERASSYNEQF	38
63	P1	TRBV20-1	TRBD1	TRBJ1-4	SARVGMLANEKLF	38
64	P1	TRBV18	TRBD2	TRBJ1-2	ASSPGLNYGYT	38
65	P1	TRBV15	TRBD1	TRBJ1-6	ATSRDRGRGSSYNSPLH	36
66	P1	TRBV20-1	TRBD2	TRBJ2-5	SARAIAGGDPYQETQY	35
67	P1	TRBV18	TRBD1	TRBJ1-6	ASSWGQGGWNNSPLH	35
68	P1	TRBV18	TRBD2	TRBJ2-5	ASSPVRLALQETQY	35
69	P1	TRBV7-8	TRBD1	TRBJ2-5	ASSLEGAVQETQY	34
70	P1	TRBV4-2	TRBD2	TRBJ2-7	ASSQDHAGSYEQY	34
71	P1	TRBV6-5	TRBD1	TRBJ2-2	ASVQADTGELF	34
72	P1	TRBV18	TRBD1	TRBJ2-7	ASSTGSYEQY	34
73	P1	TRBV20-1	TRBD2	TRBJ2-2	SALRSVPQSAGELF	33
74	P1	TRBV28	TRBD1	TRBJ2-5	ASSLLDGRGETQY	33
75	P1	TRBV6-5	TRBD1	TRBJ1-1	ASSYGSRGRTEAF	33
76	P1	TRBV18	TRBD1	TRBJ1-6	ASSPGTGNSPLH	33
77	P1	TRBV15	TRBD1	TRBJ1-6	ATSRDRGASPLH	33
78	P1	TRBV15	TRBD1	TRBJ2-1	ATSRDSGHSEQF	33
79	P1	TRBV18	TRBD1	TRBJ1-2	ASSPTGTYGYT	33
80	P1	TRBV20-1	TRBD1	TRBJ1-2	SAGGGQYGYT	33
81	P1	TRBV18		TRBJ2-5	ASSPEETQY	33
82	P1	TRBV15	TRBD1	TRBJ1-2	ATSRDPNPGYYGYT	32
83	P1	TRBV18	TRBD2	TRBJ2-7	ASSPGTTPNEQY	32
84	P1	TRBV18	TRBD1	TRBJ2-2	ASSPADRGNTGELF	31
85	P1	TRBV29-1	TRBD2	TRBJ2-1	SVEDSTSGSQSEQF	31
86	P1	TRBV6-2	TRBD2	TRBJ2-1	ASSSTSGLYNEQF	31
87	P1	TRBV18	TRBD1	TRBJ1-1	ASSPRLPGTEDTEAF	30
88	P1	TRBV6-1	TRBD1	TRBJ2-1	ASSEVPGPVNEQF	30
89	P1	TRBV15	TRBD2	TRBJ2-5	ATSRDRGAPRTQY	30
90	P1	TRBV25-1	TRBD1	TRBJ1-1	ASSESQGEAF	30
91	P1	TRBV19	TRBD1	TRBJ1-2	ASSIDRTGTNYGYT	29
92	P1	TRBV11-3	TRBD2	TRBJ2-7	ASSSGAPGGRHEQY	29
93	P1	TRBV18	TRBD2	TRBJ2-7	ASSPPPGLLYEQY	29
94	P1	TRBV18	TRBD1	TRBJ2-2	AGQTVANTGELF	29
95	P1	TRBV27	TRBD2	TRBJ1-2	ASRPGGSLYGYT	29
96	P1	TRBV29-1	TRBD1	TRBJ1-1	SVARGDTEAF	29
97	P1	TRBV20-1	TRBD2	TRBJ2-1	SARDFLAGVGNEQF	28
98	P1	TRBV14	TRBD1	TRBJ1-1	ASRLAGGYNTEAF	28
99	P1	TRBV20-1	TRBD1	TRBJ2-2	SARARTAGELF	28
100	P1	TRBV29-1	TRBD1	TRBJ1-2	SVELETNYGYT	28
1	P2	TRBV28	TRBD1	TRBJ2-7	ASSLLGVAHEQY	2290
2	P2	TRBV10-3	TRBD2	TRBJ1-2	AISPGDYGYT	1115
3	P2	TRBV9	TRBD1	TRBJ1-4	ASSNRDGNEKLF	738
4	P2	TRBV13	TRBD1	TRBJ1-1	ASSFLRGTEAF	523
5	P2	TRBV18	TRBD1	TRBJ1-2	ASSPGQDYGYT	437
6	P2	TRBV30	TRBD2	TRBJ2-3	AWSVPWGLAANLPSTDTQY	345
7	P2	TRBV10-3	TRBD1	TRBJ2-1	AISRQGVNEQF	321
8	P2	TRBV19	TRBD1	TRBJ2-7	ASSIDMDPAREQY	303
9	P2	TRBV29-1	TRBD1	TRBJ1-2	SVAGTVYGYT	284
10	P2	TRBV29-1	TRBD1	TRBJ1-5	HATGGCDQPQH	249
11	P2	TRBV20-1	TRBD1	TRBJ1-2	SASRGNYGYT	235
12	P2	TRBV30	TRBD2	TRBJ2-2	AWISGASVNTGELF	231
13	P2	TRBV6-5	TRBD1	TRBJ1-1	ASSYQGATEAF	224
14	P2	TRBV13	TRBD1	TRBJ2-3	ASSQAGPDTQY	207
15	P2	TRBV10-1	TRBD1	TRBJ1-6	ASSDDRGDSPLH	192
16	P2	TRBV12-3, or TRBV12-4	TRBD1	TRBJ2-5	ASSLRETQY	171
17	P2	TRBV30	TRBD1	TRBJ1-1	AWSRPPNTEAF	166
18	P2	TRBV4-1	TRBD1	TRBJ1-2	ASSQDSPRVGYGYT	164
19	P2	TRBV9	TRBD2	TRBJ2-2	ASSVAGNTGELF	156
20	P2	TRBV14	TRBD1	TRBJ1-2	ASSRLTGNYGYT	125
21	P2	TRBV10-3	TRBD1	TRBJ1-1	AIRTGGTEAF	114
22	P2	TRBV10-1	TRBD2	TRBJ1-1	ASSDGITEAF	109
23	P2	TRBV6-5		TRBJ1-1	ASMVNTEAF	102
24	P2	TRBV2	TRBD2	TRBJ2-1	ASVAGGPGNEQF	101
25	P2	TRBV2	TRBD2	TRBJ2-1	ASSLVVYF	100
26	P2	TRBV12-5	TRBD2	TRBJ1-3	ASARRRGSGNTIY	93
27	P2	TRBV4-2	TRBD2	TRBJ2-5	ASSQVREGRETQY	93
28	P2	TRBV30	TRBD1	TRBJ1-4	AWSKRPYWGQILVATNEKLF	91
29	P2	TRBV3-1		TRBJ2-3	ASSHGTDTQY	90
30	P2	TRBV10-3	TRBD1	TRBJ1-1	AIREWDTEAF	89
31	P2	TRBV23-1	TRBD1	TRBJ1-3	ASSPRGRRSGNTIY	79
32	P2	TRBV13	TRBD1	TRBJ2-7	ASSQGPYEQY	78
33	P2	TRBV25-1	TRBD1	TRBJ1-2	ASSELLHLYGYT	64
34	P2	TRBV4-1	TRBD2	TRBJ2-3	ASSQTFLREGGDTQY	61
35	P2	TRBV15	TRBD2	TRBJ1-2	ATSTFSGRDSYGYT	61
36	P2	TRBV10-3	TRBD1	TRBJ1-6	AISRTDDNSPLH	61
37	P2	TRBV15	TRBD1	TRBJ2-3	ATSRDRGDDTQY	61
38	P2	TRBV5-1	TRBD1	TRBJ1-1	ASSLPSDTLGMNTEAF	59
39	P2	TRBV14	TRBD1	TRBJ1-5	ASSPLGTNQPQH	58
40	P2	TRBV10-3	TRBD1	TRBJ1-1	AIRGLGTEAF	58
41	P2	TRBV29-1	TRBD1	TRBJ1-2	SVVDRGGYT	58
42	P2	TRBV14	TRBD2	TRBJ1-1	ASSQSELNTEAF	57
43	P2	TRBV24-1	TRBD2	TRBJ1-5	ATSINGDPSNQPQH	56
44	P2	TRBV12-3, or TRBV12-4		TRBJ2-7	ASSLGFYEQY	56
45	P2	TRBV29-1	TRBD2	TRBJ1-2	SVEAGGGYGYT	55
46	P2	TRBV25-1	TRBD1	TRBJ1-2	ASSLGGGGYT	55
47	P2	TRBV18	TRBD1	TRBJ1-2	ASSPLPDRTNYGYT	53
48	P2	TRBV11-2	TRBD1	TRBJ1-2	ASSPYSLSNYGYT	53
49	P2	TRBV7-9	TRBD1	TRBJ2-7	ASSPRAYEQY	53
50	P2	TRBV5-6	TRBD1	TRBJ2-5	ASSFSLDPRDRGLFKTSIETQY	52
51	P2	TRBV20-1	TRBD1	TRBJ1-2	SALGGMGRQQIGDDGYT	52
52	P2	TRBV5-1	TRBD1	TRBJ1-2	ASSLVSRATNYGYT	51
53	P2	TRBV12-5	TRBD2	TRBJ1-5	ASRGEVGNQPQH	51
54	P2	TRBV18	TRBD1	TRBJ1-1	ASSLTVDTEAF	51
55	P2	TRBV15	TRBD1	TRBJ1-2	ATSRRTGLGYT	51
56	P2	TRBV29-1	TRBD2	TRBJ1-2	SAEPPSNGYT	51
57	P2	TRBV18	TRBD2	TRBJ2-2	ASSSGTSGSRELF	50
58	P2	TRBV25-1	TRBD1	TRBJ1-1	ASSDLVLGTEAF	50
59	P2	TRBV14	TRBD1	TRBJ1-1	ASSPLTGENEAF	50
60	P2	TRBV29-1	TRBD1	TRBJ1-2	SVVGSDGYT	50
61	P2	TRBV18	TRBD1	TRBJ1-2	ASSSRTGRTDGYT	49
62	P2	TRBV20-1	TRBD1	TRBJ1-2	SARDLGYGYT	49
63	P2	TRBV18	TRBD2	TRBJ1-2	ASSPGSGYT	49
64	P2	TRBV15	TRBD1	TRBJ2-2	ATSRDYSTGELF	48
65	P2	TRBV15	TRBD1	TRBJ1-2	ATSRDLTPRFYGYT	47
66	P2	TRBV6-4	TRBD1	TRBJ1-2	ARRGFTGKGYGYT	47
67	P2	TRBV15	TRBD1	TRBJ1-1	ATSKTGGTAEAF	47
68	P2	TRBV29-1	TRBD2	TRBJ2-5	SVGGRGETQY	47
69	P2	TRBV25-1	TRBD2	TRBJ1-5	ASKRVVRSNQPQH	46
70	P2	TRBV29-1	TRBD1	TRBJ1-2	SVGSRGQPNYGYT	46
71	P2	TRBV20-1	TRBD1	TRBJ1-2	SARILGTRGYT	46
72	P2	TRBV15	TRBD2	TRBJ2-5	ATTPFLAGKETQY	45
73	P2	TRBV18	TRBD1	TRBJ1-6	ASSTSYNSPLH	45
74	P2	TRBV15		TRBJ2-2	ATSRDVTGELF	45
75	P2	TRBV29-1	TRBD2	TRBJ1-1	SVRRSNTEAF	45
76	P2	TRBV29-1	TRBD1	TRBJ1-2	SVSGIYGYT	45
77	P2	TRBV7-9	TRBD2	TRBJ2-1	ASSPPGASGRVPLYNEQF	44
78	P2	TRBV14	TRBD1	TRBJ1-2	ASSLRDRGNYGYT	44
79	P2	TRBV5-1	TRBD1	TRBJ1-6	ASSLVGQGNSPLH	44
80	P2	TRBV29-1		TRBJ1-1	SVDWLLGNTEAF	44
81	P2	TRBV18	TRBD1	TRBJ1-1	ASSNKQQGEAF	44
82	P2	TRBV5-1	TRBD2	TRBJ2-7	ASTTLGTNEQY	44
83	P2	TRBV5-6	TRBD2	TRBJ2-3	ASSLWASGSITDTQY	43
84	P2	TRBV29-1	TRBD1	TRBJ2-2	SVGRFSGAGTGELF	43
85	P2	TRBV15	TRBD1	TRBJ1-5	ATSPTGGGNRPQH	43
86	P2	TRBV18	TRBD1	TRBJ1-1	ASSQGQEWTEAF	43
87	P2	TRBV18	TRBD2	TRBJ2-7	ASSTAGRFHEQY	43
88	P2	TRBV18	TRBD1	TRBJ1-2	ASSPTRNYGYT	43
89	P2	TRBV29-1	TRBD2	TRBJ1-2	SVDREEDGYT	43
90	P2	TRBV29-1	TRBD1	TRBJ1-1	SVGRANTEAF	43
91	P2	TRBV18	TRBD2	TRBJ2-2	ARASGTMGASGREAGELF	42
92	P2	TRBV15	TRBD1	TRBJ1-5	ATRRQGGKVSNQPQH	42
93	P2	TRBV9	TRBD1	TRBJ1-1	ASSATLWVKNTEAF	42
94	P2	TRBV18	TRBD2	TRBJ2-5	ASSPLPISARETQY	42
95	P2	TRBV18	TRBD2	TRBJ2-2	ASSPIGSTGELF	42
96	P2	TRBV29-1	TRBD1	TRBJ1-1	SVELGTGNTEAF	42
97	P2	TRBV5-1	TRBD1	TRBJ1-1	ASSLEQNTEAF	42
98	P2	TRBV29-1	TRBD1	TRBJ1-2	SVEAQGEGGYT	42
99	P2	TRBV29-1	TRBD2	TRBJ2-5	SVEQAQETQY	42
100	P2	TRBV29-1	TRBD2	TRBJ2-7	SVERATGEQY	42
1	P3	TRBV4-1	TRBD1	TRBJ2-7	ASSPSGGYRTYEQY	2813
2	P3	TRBV6-1	TRBD2	TRBJ2-7	ASSVLAGELYEQY	1147
3	P3	TRBV5-1	TRBD1	TRBJ1-3	ASSLDGTPDSGNTIY	924
4	P3	TRBV7-9	TRBD1	TRBJ2-3	ASSSTRDRGADTQY	830
5	P3	TRBV10-3	TRBD1	TRBJ2-2	AITSLNTGELF	510
6	P3	TRBV4-1	TRBD1	TRBJ1-2	ASSTYRGPGFYGYT	473
7	P3	TRBV5-8	TRBD1	TRBJ1-2	ASSFRTRNYGYT	431
8	P3	TRBV2	TRBD1	TRBJ2-7	ASSRGRGRGEQY	391
9	P3	TRBV12-3, or TRBV12-4	TRBD2	TRBJ2-1	ASSLTTSGRPPYNEQF	353
10	P3	TRBV10-3	TRBD1	TRBJ1-2	AISEGRGISYGYT	281
11	P3	TRBV6-5	TRBD1	TRBJ1-1	ASSYAGWTDNTEAF	267
12	P3	TRBV25-1	TRBD1	TRBJ1-5	ASSDENRDRGNQPQH	208
13	P3	TRBV28	TRBD1	TRBJ1-4	ASRLRDRGFWRWEKLF	125
14	P3	TRBV20-1	TRBD2	TRBJ2-7	SARDGTTDSYEQY	117
15	P3	TRBV28		TRBJ1-1	ASSLLREAF	89
16	P3	TRBV20-1	TRBD2	TRBJ2-7	SARPGLAGGPEAYEQY	79
17	P3	TRBV5-6	TRBD1	TRBJ2-7	ASSLVGRDEQY	73
18	P3	TRBV4-2	TRBD2	TRBJ2-1	ASSQDPSGTYNEQF	68
19	P3	TRBV5-1	TRBD1	TRBJ2-7	ASSLVGGFEQY	67
20	P3	TRBV29-1	TRBD1	TRBJ1-1	SVGTGESTEAF	64
21	P3	TRBV7-2		TRBJ1-3	ASSLAPIPPGNTIY	63
22	P3	TRBV4-1	TRBD2	TRBJ2-2	ASSQPLAGDTGELF	63
23	P3	TRBV20-1	TRBD2	TRBJ2-2	SAIDSTNTGELF	62
24	P3	TRBV4-1	TRBD1	TRBJ2-7	ASSTGVSLSTEQY	60
25	P3	TRBV15	TRBD1	TRBJ2-7	ATSRVPGYEQY	60
26	P3	TRBV6-2	TRBD2	TRBJ2-7	ASSYPYRSDSYEQY	56
27	P3	TRBV20-1	TRBD2	TRBJ1-4	SARDYRSATNEKLF	53
28	P3	TRBV10-3	TRBD1	TRBJ2-3	AISRPRGRADTDTQY	52
29	P3	TRBV28	TRBD1	TRBJ2-7	ASRYQGSHEQY	52
30	P3	TRBV6-1	TRBD1	TRBJ2-7	ASRPWDRAYYEQY	51
31	P3	TRBV30	TRBD1	TRBJ1-3	AWSLGQVSGNTIY	50
32	P3	TRBV4-1	TRBD2	TRBJ1-2	ASSQAADTRGYT	50
33	P3	TRBV15	TRBD1	TRBJ1-2	ATSRDSRLTTYGYT	49
34	P3	TRBV15	TRBD1	TRBJ1-1	ATRVGSEAF	49
35	P3	TRBV5-1	TRBD1	TRBJ1-6	ASRTINIGSSPLH	47
36	P3	TRBV28		TRBJ1-5	ASSLGNQPQH	47
37	P3	TRBV20-1	TRBD2	TRBJ2-6	SARALRSVANVLT	44
38	P3	TRBV20-1	TRBD1	TRBJ1-3	SARARISGNTIY	44
39	P3	TRBV15	TRBD1	TRBJ1-4	ATRQSPGEKLF	44
40	P3	TRBV18		TRBJ1-5	ASSPTNQPQH	44
41	P3	TRBV20-1	TRBD1	TRBJ2-7	SARSGQLEQY	44
42	P3	TRBV15	TRBD2	TRBJ2-1	ATSREGTREYNEQF	43
43	P3	TRBV29-1	TRBD1	TRBJ1-2	SVVGDRVGGYT	43
44	P3	TRBV18	TRBD1	TRBJ1-6	ASSLIPGQNSPLH	42
45	P3	TRBV29-1		TRBJ2-7	SVELLVYEQY	42
46	P3	TRBV30	TRBD1	TRBJ2-2	AWSWAGWSGELF	41
47	P3	TRBV9	TRBD2	TRBJ2-1	ASSVATSSGRANEQF	40
48	P3	TRBV2	TRBD2	TRBJ2-2	ASSDVLAGVKRSGELF	39
49	P3	TRBV7-3	TRBD1	TRBJ1-5	ASSLIRSGRRNQPQH	39
50	P3	TRBV29-1	TRBD1	TRBJ1-2	SVTGAPNYGYT	39
51	P3	TRBV20-1	TRBD1	TRBJ2-7	SANQILRDRADEQY	38
52	P3	TRBV20-1	TRBD2	TRBJ2-7	SARLTTSGGGEQY	38
53	P3	TRBV20-1	TRBD1	TRBJ2-1	SARIAGPYNEQF	38
54	P3	TRBV18	TRBD1	TRBJ1-1	ASSPQFDTEAF	38
55	P3	TRBV20-1	TRBD1	TRBJ2-7	SARYRGLYEQY	38
56	P3	TRBV20-1	TRBD2	TRBJ1-1	SATIRGLTEAF	38
57	P3	TRBV29-1	TRBD2	TRBJ2-5	SVAAGGQETQY	38
58	P3	TRBV15	TRBD1	TRBJ2-7	ATSTRDRQY	38
59	P3	TRBV5-1	TRBD1	TRBJ1-2	ASSSLEGGRGYGYT	37
60	P3	TRBV13	TRBD2	TRBJ2-7	ASSSLAGGPYEQY	37
61	P3	TRBV29-1	TRBD1	TRBJ2-1	SVDGIPYPYNEQF	37
62	P3	TRBV3-1	TRBD1	TRBJ2-1	ASSQGSSRWVSNEQF	36
63	P3	TRBV20-1	TRBD1	TRBJ1-2	SARGRGSANYGYT	36
64	P3	TRBV25-1	TRBD1	TRBJ2-1	ASRRGGNEQF	36
65	P3	TRBV4-2	TRBD2	TRBJ2-3	ASSPRSLARHYTQY	35
66	P3	TRBV18	TRBD1	TRBJ1-1	ASSPQPASTEAF	35
67	P3	TRBV2	TRBD1	TRBJ1-2	ASSPRKYLGGYT	35
68	P3	TRBV20-1		TRBJ1-4	SAAENPTNEKLF	35
69	P3	TRBV20-1	TRBD2	TRBJ1-5	SARGGGGNQPQH	35
70	P3	TRBV29-1	TRBD1	TRBJ2-7	SVVGADMSYEQY	35
71	P3	TRBV23-1	TRBD1	TRBJ1-1	ASSPAGISLPEAF	34
72	P3	TRBV18	TRBD1	TRBJ1-2	ASSPTATGGYGYT	34
73	P3	TRBV20-1	TRBD2	TRBJ1-4	SARDSGTNEKLF	34
74	P3	TRBV14	TRBD1	TRBJ2-1	ASSLNPGTTRF	34
75	P3	TRBV14	TRBD1	TRBJ1-6	ASSRQGGSPLH	34
76	P3	TRBV11-2	TRBD2	TRBJ2-1	ASSWGLVNEQF	34
77	P3	TRBV7-8	TRBD1	TRBJ2-1	ASSLRMGRQVDEQF	33
78	P3	TRBV14	TRBD1	TRBJ2-2	ASSQRGDSYTGELF	33
79	P3	TRBV9	TRBD1	TRBJ1-3	ASSEQGGSGNTIY	33
80	P3	TRBV12-3, or TRBV12-4	TRBD1	TRBJ1-2	ASSPRTGPNYGYT	33
81	P3	TRBV10-3	TRBD2	TRBJ2-5	AISGFNGRKTQY	33
82	P3	TRBV4-1	TRBD1	TRBJ1-1	ASSPRVSLTEAF	33
83	P3	TRBV15		TRBJ1-5	ATSREYHQPQH	33
84	P3	TRBV20-1	TRBD1	TRBJ1-1	SASRQENTEAF	33
85	P3	TRBV7-9	TRBD1	TRBJ1-2	ASRNLNQGSDYGYT	32
86	P3	TRBV9	TRBD1	TRBJ1-5	ASSAFGDSNQPQH	32
87	P3	TRBV18	TRBD1	TRBJ1-6	ASSPPGVGNSPLH	32
88	P3	TRBV18	TRBD1	TRBJ2-2	ASSPRQGHTGELF	32
89	P3	TRBV15	TRBD1	TRBJ1-1	ATSPPPPGPEAF	32
90	P3	TRBV20-1	TRBD1	TRBJ2-6	SASSHVVSNVLT	32
91	P3	TRBV18	TRBD2	TRBJ1-1	ASSPTTNTEAF	32
92	P3	TRBV20-1	TRBD1	TRBJ2-7	SADATRYEQY	32
93	P3	TRBV5-1	TRBD1	TRBJ1-6	ASSLGVSSYNSPLH	31
94	P3	TRBV5-1	TRBD1	TRBJ1-2	ASSLGQGASDYGYT	30
95	P3	TRBV4-1	TRBD1	TRBJ2-6	ASSQGWGFGANVLT	30
96	P3	TRBV20-1	TRBD1	TRBJ1-2	SASTSAGGRTYGYT	30
97	P3	TRBV2	TRBD1	TRBJ1-5	ASSEAGAVNQPQH	30
98	P3	TRBV5-1	TRBD2	TRBJ2-6	ASSLAGTGANVLT	30
99	P3	TRBV18		TRBJ1-1	ASSPPSRNTEAF	30
100	P3	TRBV20-1	TRBD1	TRBJ1-5	SATRQGRHQPQH	30
1	P4	TRBV14	TRBD2	TRBJ2-6	ASSQARRAGANVLT	14
2	P4	TRBV5-1	TRBD2	TRBJ2-7	ASSLGVGVYEQY	13
3	P4	TRBV20-1	TRBD2	TRBJ1-2	SARRRPGDGYT	13
4	P4	TRBV5-1	TRBD2	TRBJ2-5	ASSLAGETQY	13
5	P4	TRBV18	TRBD1	TRBJ1-1	ASSPRTVMNTEAF	12
6	P4	TRBV15	TRBD1	TRBJ1-2	ATSRDKGFVYGYT	12
7	P4	TRBV6-4	TRBD1	TRBJ1-2	ASRRDRVGGYT	12
8	P4	TRBV5-1	TRBD2	TRBJ2-5	ASSLEETQY	12
9	P4	TRBV20-1	TRBD1	TRBJ1-2	SARGGGYT	12
10	P4	TRBV5-1	TRBD2	TRBJ2-7	ASSPPRGTSGEHYEQY	11
11	P4	TRBV18	TRBD1	TRBJ1-2	ASSPADRGVAGYT	11
12	P4	TRBV4-1	TRBD1	TRBJ2-7	ASSHPGSGYEQY	11
13	P4	TRBV25-1	TRBD1	TRBJ1-2	ASSVRQGRDGYT	11
14	P4	TRBV14	TRBD1	TRBJ1-6	ASSQGTGLSSYNSPLH	10
15	P4	TRBV4-1	TRBD1	TRBJ1-1	ASSQVALNPDKNTEAF	10
16	P4	TRBV6-4	TRBD1	TRBJ2-7	ASTKGRVQYVSYEQY	10
17	P4	TRBV5-1	TRBD1	TRBJ1-1	ASSFGQGFMNTEAF	10
18	P4	TRBV5-1	TRBD1	TRBJ1-2	ASSLDRQGGSYGYT	10
19	P4	TRBV4-3	TRBD1	TRBJ1-6	ASSQGLSGGNSPLH	10
20	P4	TRBV20-1	TRBD2	TRBJ2-2	SARDLAGGNTGELF	10
21	P4	TRBV5-1	TRBD1	TRBJ1-2	ASSLEGGRSYGYT	10
22	P4	TRBV5-1	TRBD1	TRBJ1-2	ASSLGVEVDYGYT	10
23	P4	TRBV14	TRBD2	TRBJ1-2	ASSQVARGPGGYT	10
24	P4	TRBV15	TRBD1	TRBJ1-4	ATSRDGTTNEKLF	10
25	P4	TRBV25-1	TRBD1	TRBJ1-2	ASSEQGANYGYT	10
26	P4	TRBV14	TRBD2	TRBJ2-1	ASSQPQRGGEQF	10
27	P4	TRBV5-1	TRBD2	TRBJ1-2	ASSSGGGYYGYT	10
28	P4	TRBV25-1	TRBD2	TRBJ2-7	ASSEWEVYEQY	10
29	P4	TRBV4-1	TRBD1	TRBJ2-5	ASSLKTGKTQY	10
30	P4	TRBV18	TRBD2	TRBJ1-2	ASSPFDSDGYT	10
31	P4	TRBV14	TRBD2	TRBJ2-3	ASSQGTKDTQY	10
32	P4	TRBV25-1	TRBD1	TRBJ1-1	ASTGTGRTEAF	10
33	P4	TRBV15	TRBD1	TRBJ2-7	ATSRDGPYEQY	10
34	P4	TRBV14	TRBD1	TRBJ2-5	ASSGLNLPQY	10
35	P4	TRBV20-1	TRBD1	TRBJ1-2	SARDPGHGYT	10
36	P4	TRBV29-1	TRBD1	TRBJ1-1	SPTGLNTEAF	10
37	P4	TRBV15	TRBD1	TRBJ1-6	ATSRVLRPSSYNSPLH	9
38	P4	TRBV4-3	TRBD1	TRBJ2-1	ASSLRVGTGGYNEQF	9
39	P4	TRBV18	TRBD1	TRBJ1-6	ASSPPFDRTLNSPLH	9
40	P4	TRBV13	TRBD1	TRBJ1-2	ASSLARTGANYGYT	9
41	P4	TRBV4-1	TRBD1	TRBJ2-7	ASSPSPWVDSYEQY	9
42	P4	TRBV4-2	TRBD1	TRBJ1-1	ASSQDNGRTNTEAF	9
43	P4	TRBV4-1	TRBD1	TRBJ1-6	ASSQEGTAFPSPLH	9
44	P4	TRBV13	TRBD1	TRBJ1-6	ASSVTTGTYNSPLH	9
45	P4	TRBV15	TRBD1	TRBJ1-1	ATSRVGSPLNTEAF	9
46	P4	TRBV18	TRBD1	TRBJ2-7	ASSPAGQASYEQY	9
47	P4	TRBV18	TRBD1	TRBJ1-2	ASSPPQTGYYGYT	9
48	P4	TRBV18	TRBD1	TRBJ2-1	ASSPSTGPNNEQF	9
49	P4	TRBV18	TRBD1	TRBJ1-2	ASSPTGQTNYGYT	9
50	P4	TRBV15	TRBD2	TRBJ2-7	ATSRDRSSGGEQY	9
51	P4	TRBV20-1	TRBD1	TRBJ1-2	SAPGQAISNYGYT	9
52	P4	TRBV20-1	TRBD2	TRBJ1-6	SARDRGSYNSPLH	9
53	P4	TRBV20-1	TRBD2	TRBJ2-7	SARGAGTAGDEQY	9
54	P4	TRBV20-1	TRBD2	TRBJ2-3	SVSGRTSGTDTQY	9
55	P4	TRBV18	TRBD1	TRBJ2-7	ASLPAQGGYEQY	9
56	P4	TRBV6-4	TRBD1	TRBJ2-7	ASSDSFRSYEQY	9
57	P4	TRBV5-1		TRBJ2-2	ASSFSSNTGELF	9
58	P4	TRBV25-1	TRBD2	TRBJ1-1	ASSGNREGTEAF	9
59	P4	TRBV5-1	TRBD1	TRBJ1-4	ASSKGRNNEKLF	9
60	P4	TRBV18	TRBD2	TRBJ1-1	ASSPSGVGTEAF	9
61	P4	TRBV4-2	TRBD1	TRBJ1-2	ASSQDRAVGGYT	9
62	P4	TRBV14	TRBD2	TRBJ1-6	ASSQGGSRSPLH	9
63	P4	TRBV4-1	TRBD2	TRBJ1-2	ASSQGPGSGGYT	9
64	P4	TRBV18	TRBD2	TRBJ2-2	ASSSTRGTGELF	9
65	P4	TRBV15	TRBD2	TRBJ2-1	ATRTSGTYNEQF	9
66	P4	TRBV15	TRBD1	TRBJ1-1	ATSRRTGNTEAF	9
67	P4	TRBV20-1	TRBD1	TRBJ1-1	SAKRGNSNTEAF	9
68	P4	TRBV20-1	TRBD1	TRBJ1-2	SARSPGQGFGYT	9
69	P4	TRBV29-1	TRBD2	TRBJ1-4	SSRTGGANEKLF	9
70	P4	TRBV28	TRBD2	TRBJ2-5	ASSLPGQETQY	9
71	P4	TRBV18	TRBD1	TRBJ1-2	ASSPPNSYGYT	9
72	P4	TRBV4-1	TRBD1	TRBJ2-7	ASSQEGRYEQY	9
73	P4	TRBV4-2	TRBD1	TRBJ2-5	ASSQGGRETQY	9
74	P4	TRBV25-1	TRBD1	TRBJ2-5	ATRTGGLETQY	9
75	P4	TRBV15	TRBD1	TRBJ1-1	ATSRAGQAEAF	9
76	P4	TRBV15	TRBD1	TRBJ2-7	ATSREGSYEQY	9
77	P4	TRBV15	TRBD1	TRBJ2-7	ATSRQGPHEQY	9
78	P4	TRBV20-1	TRBD2	TRBJ1-2	SATGGAIRGYT	9
79	P4	TRBV29-1	TRBD1	TRBJ2-5	SVPGQDQETQY	9
80	P4	TRBV6-4	TRBD1	TRBJ2-7	ASRDRGYEQY	9
81	P4	TRBV25-1	TRBD1	TRBJ2-1	ASSHQVREQF	9
82	P4	TRBV14	TRBD1	TRBJ2-5	ASSQVRETQY	9
83	P4	TRBV18	TRBD1	TRBJ2-7	ASSSSVGEQY	9
84	P4	TRBV11-3	TRBD1	TRBJ1-1	ASSVRQGKAF	9
85	P4	TRBV20-1		TRBJ1-5	SARGSNQPQH	9
86	P4	TRBV14	TRBD2	TRBJ2-7	ASSHTYEQY	9
87	P4	TRBV18	TRBD1	TRBJ1-2	ASSLQQGYT	9
88	P4	TRBV15	TRBD1	TRBJ1-1	ATSGRTEAF	9
89	P4	TRBV20-1	TRBD1	TRBJ1-1	SAKGNTEAF	9
90	P4	TRBV29-1	TRBD2	TRBJ1-1	SVETNTEAF	9
91	P4	TRBV29-1	TRBD2	TRBJ2-1	SVGEEGEQF	9
92	P4	TRBV6-4	TRBD2	TRBJ2-1	ASSDRGLKGTSGSSISYNEQF	8
93	P4	TRBV18	TRBD2	TRBJ2-7	ASSPPFGLAGGTGPYEQY	8
94	P4	TRBV14	TRBD1	TRBJ1-4	ASSQERWGNEATNEKLF	8
95	P4	TRBV5-1	TRBD1	TRBJ2-2	ASSLGATGWSSGELF	8
96	P4	TRBV18	TRBD1	TRBJ2-2	ASSPAGTGYLSGELF	8
97	P4	TRBV4-2	TRBD2	TRBJ1-2	ASSQLAVTAPNYGYT	8
98	P4	TRBV14	TRBD2	TRBJ2-2	ASSQTGLGVFDGELF	8
99	P4	TRBV4-1	TRBD2	TRBJ2-2	ASSQVPTSGATGELF	8
100	P4	TRBV29-1	TRBD1	TRBJ1-2	SAAIRSGTAANYGYT	8
1	P5	TRBV14	TRBD1	TRBJ1-1	ASSQGGALNTEAF	1254
2	P5	TRBV10-3	TRBD1	TRBJ1-1	AISETDAMNTEAF	400
3	P5	TRBV6-5	TRBD2	TRBJ2-2	ASSLSGGAFWELF	316
4	P5	TRBV14	TRBD2	TRBJ1-1	ASSQDFGTNTEAF	218
5	P5	TRBV29-1	TRBD1	TRBJ2-7	SVADRGGYEQY	190
6	P5	TRBV14	TRBD1	TRBJ2-7	ASSRSHFAGYEQY	186
7	P5	TRBV14	TRBD1	TRBJ2-7	ASSQVTGYEQY	182
8	P5	TRBV18	TRBD1	TRBJ1-2	ASSPAGESYGYT	173
9	P5	TRBV14	TRBD1	TRBJ2-7	ASSQGPTYEQY	172
10	P5	TRBV15	TRBD2	TRBJ1-2	ATSLGSRVADYGYT	167
11	P5	TRBV18	TRBD2	TRBJ1-1	ASSPSRRHTEAF	165
12	P5	TRBV14	TRBD1	TRBJ2-1	ASSQGREAPSTGTLPNEQF	159
13	P5	TRBV6-5	TRBD2	TRBJ2-1	ASSYSLAGVNEQF	158
14	P5	TRBV14		TRBJ1-6	ASSQETDYSPLH	157
15	P5	TRBV18	TRBD1	TRBJ1-2	ASSSDRVSYGYT	151
16	P5	TRBV12-3, or TRBV12-4		TRBJ1-6	ASSLNSPLH	148
17	P5	TRBV12-3, or TRBV12-4	TRBD2	TRBJ1-2	ASTRGLNQYGYT	138
18	P5	TRBV11-2	TRBD1	TRBJ1-5	ASSLGFGFSNQPQH	136
19	P5	TRBV24-1	TRBD2	TRBJ1-2	ATSDSGDGYT	133
20	P5	TRBV18	TRBD1	TRBJ1-2	ASSPDREGGYT	131
21	P5	TRBV14	TRBD1	TRBJ1-6	ASSQNAGGKSPLH	129
22	P5	TRBV18	TRBD1	TRBJ2-2	ASSPPGRVPGELF	126
23	P5	TRBV25-1	TRBD1	TRBJ2-2	ASSEGFHYGELF	124
24	P5	TRBV11-2	TRBD1	TRBJ2-2	ASSLIRHRGTGELF	123
25	P5	TRBV11-2	TRBD1	TRBJ1-1	ASSLAGGFTEAF	122
26	P5	TRBV18	TRBD1	TRBJ2-5	ASSPGDRETQY	120
27	P5	TRBV25-1	TRBD1	TRBJ1-4	ASSPDSTNREKLF	119
28	P5	TRBV18	TRBD1	TRBJ1-1	ASSPGENTEAF	113
29	P5	TRBV3-1	TRBD1	TRBJ1-1	ASSPTTGYTEAF	111
30	P5	TRBV12-3, or TRBV12-4		TRBJ1-6	ASSLVSYSPLH	108
31	P5	TRBV18	TRBD1	TRBJ1-3	ASSPDISGNTIY	107
32	P5	TRBV11-2	TRBD1	TRBJ1-1	ASSLVGRVGRPTEAF	105
33	P5	TRBV6-4	TRBD2	TRBJ2-1	ASRSSGYNEQF	103
34	P5	TRBV4-1	TRBD1	TRBJ1-6	ASSQGPGTNSPLH	102
35	P5	TRBV5-1	TRBD1	TRBJ2-6	ASSLAGYGNVLT	102
36	P5	TRBV4-1	TRBD2	TRBJ1-2	ASSQVGVGLYGYT	101
37	P5	TRBV15	TRBD1	TRBJ1-1	ATSSRGGTEAF	100
38	P5	TRBV18	TRBD2	TRBJ2-5	ASSSGAQETQY	99
39	P5	TRBV18	TRBD1	TRBJ2-7	ASSPPGGTYEQY	97
40	P5	TRBV18	TRBD1	TRBJ1-2	ASSPGTVHYGYT	95
41	P5	TRBV12-5	TRBD1	TRBJ1-6	ASGQGRPPLH	94
42	P5	TRBV6-4	TRBD2	TRBJ2-1	ASSHGGGAYNEQF	93
43	P5	TRBV19	TRBD1	TRBJ2-1	ASTWDSYNEQF	92
44	P5	TRBV12-5	TRBD2	TRBJ2-5	ASGWLVGLAGGRGETQY	91
45	P5	TRBV5-1	TRBD2	TRBJ1-2	ASTLVWGEDYGYT	91
46	P5	TRBV5-1	TRBD1	TRBJ2-2	ASSLTQAGGGELF	90
47	P5	TRBV18	TRBD1	TRBJ1-2	ASSPGTGELIGYT	90
48	P5	TRBV25-1	TRBD2	TRBJ1-5	ASGTRFHSNQPQH	89
49	P5	TRBV5-1	TRBD2	TRBJ1-4	ASSLSGSANEKLF	89
50	P5	TRBV2	TRBD1	TRBJ1-5	ASSELGTNQPQH	89
51	P5	TRBV18	TRBD2	TRBJ2-5	ASSPVNYETQY	89
52	P5	TRBV5-1	TRBD1	TRBJ2-6	ASSLRGGSGANVLT	88
53	P5	TRBV3-1	TRBD1	TRBJ1-1	ASSQEVNRPLGEAF	88
54	P5	TRBV11-2	TRBD1	TRBJ1-1	ASSLGGGPEAF	88
55	P5	TRBV18	TRBD2	TRBJ2-1	ASSPPSQMHNNEQF	87
56	P5	TRBV29-1	TRBD2	TRBJ2-2	SATNWGGNTGELF	87
57	P5	TRBV7-8	TRBD1	TRBJ2-7	ASSLGIQGRSYEQY	84
58	P5	TRBV11-1		TRBJ2-5	APETQY	84
59	P5	TRBV12-5	TRBD2	TRBJ2-7	ASGLVEDFLPIYEQY	83
60	P5	TRBV28	TRBD1	TRBJ1-1	ASSFLRDETTEAF	82
61	P5	TRBV11-3	TRBD1	TRBJ2-1	ASSLLGGSAYNEQF	79
62	P5	TRBV20-1	TRBD1	TRBJ1-2	SAPTIETGSNYGYT	79
63	P5	TRBV2	TRBD1	TRBJ1-2	ASSDSGESYGYT	79
64	P5	TRBV5-1	TRBD1	TRBJ1-6	ASSLSGGGSPLH	79
65	P5	TRBV5-1	TRBD2	TRBJ1-2	ASSLGEGSYT	79
66	P5	TRBV28	TRBD1	TRBJ1-2	ASSSQESYT	79
67	P5	TRBV4-1	TRBD1	TRBJ2-5	ASSPGQSVETQY	78
68	P5	TRBV18	TRBD1	TRBJ2-5	ASSPLTGVETQY	78
69	P5	TRBV7-8	TRBD1	TRBJ1-5	ASSPRRSNQPQH	78
70	P5	TRBV4-1	TRBD1	TRBJ1-2	ASSQSPYNGYT	76
71	P5	TRBV30		TRBJ2-1	AWSVISHEQF	75
72	P5	TRBV11-2	TRBD1	TRBJ1-4	ASSLVGRQNEKLF	74
73	P5	TRBV29-1	TRBD2	TRBJ1-1	SVAWRLNTEAF	74
74	P5	TRBV5-1	TRBD1	TRBJ2-2	ASSLRQGGSNTGELF	73
75	P5	TRBV10-3	TRBD1	TRBJ1-6	AISVDSTYNSPLH	71
76	P5	TRBV5-1	TRBD1	TRBJ1-1	ASSLGTENTEAF	71
77	P5	TRBV10-1	TRBD2	TRBJ2-1	ASRNDQPGTSATDSYNEQF	69
78	P5	TRBV7-3	TRBD1	TRBJ2-7	ASSAGNRDLSYEQY	69
79	P5	TRBV11-3	TRBD2	TRBJ2-1	ASSLGLYNEQF	69
80	P5	TRBV15	TRBD1	TRBJ1-4	ATRQGTGEKLF	69
81	P5	TRBV3-1	TRBD1	TRBJ1-1	ASSQLTRKGPRRPTEAF	68
82	P5	TRBV10-1	TRBD2	TRBJ1-1	ASSESIWRRTEAF	68
83	P5	TRBV3-1	TRBD2	TRBJ1-6	ASSAGLHNSPLH	68
84	P5	TRBV5-1	TRBD1	TRBJ2-7	ASSLAAGSYEQY	68
85	P5	TRBV25-1	TRBD2	TRBJ1-5	ASSGGGNQPQH	68
86	P5	TRBV15	TRBD2	TRBJ2-1	ATSQMLWGGYNEQF	67
87	P5	TRBV20-1	TRBD2	TRBJ2-2	SARVSGRTNTGELF	67
88	P5	TRBV12-3, or TRBV12-4	TRBD1	TRBJ2-5	ASSPDRVQETQY	67
89	P5	TRBV6-5	TRBD1	TRBJ1-1	ASSHRGRTEAF	67
90	P5	TRBV15	TRBD2	TRBJ2-1	ATSREPRRRGLNNEQF	65
91	P5	TRBV18	TRBD1	TRBJ1-1	ASSPGQGALMNTEAF	64
92	P5	TRBV10-1	TRBD2	TRBJ2-5	ASSESGLAEQTQY	64
93	P5	TRBV11-3	TRBD1	TRBJ2-6	ASSGQGAGANVLT	64
94	P5	TRBV4-2	TRBD1	TRBJ1-2	ASSQEDSNNYGYT	64
95	P5	TRBV11-2	TRBD1	TRBJ2-5	ASSQETGVGETQY	64
96	P5	TRBV5-1	TRBD1	TRBJ1-2	ASSLTGDQGYT	64
97	P5	TRBV20-1	TRBD1	TRBJ2-7	SASEVGEQY	64
98	P5	TRBV11-2	TRBD1	TRBJ2-2	ASSLGQAYTGELF	63
99	P5	TRBV3-1	TRBD1	TRBJ1-2	ASSQGQGRYYGYT	63
100	P5	TRBV18	TRBD1	TRBJ2-5	ASSGNRDNPQY	63
1	P6	TRBV13	TRBD2	TRBJ2-7	ASSSLAGGPYEQY	44798
2	P6	TRBV6-5	TRBD2	TRBJ2-1	ASSYFSGRANNEQF	3284
3	P6	TRBV25-1	TRBD2	TRBJ2-1	ASSEWGEREQF	1453
4	P6	TRBV13	TRBD1	TRBJ2-7	ASSLWPPYEQY	787
5	P6	TRBV4-3	TRBD2	TRBJ1-6	ASSQDIVGRGSLFYNSPLH	722
6	P6	TRBV7-8	TRBD2	TRBJ2-1	ASSLGLAGGVSYNEQF	712
7	P6	TRBV4-3	TRBD1	TRBJ1-2	ASSYGMWGGYT	523
8	P6	TRBV20-1	TRBD1	TRBJ2-1	SASSWQTYNEQF	325
9	P6	TRBV6-5	TRBD1	TRBJ1-4	ASSYNWDSNEKLF	291
10	P6	TRBV7-3	TRBD2	TRBJ2-1	ASSRLAGELNEQF	233
11	P6	TRBV9	TRBD1	TRBJ2-5	ASSREQGWETQY	179
12	P6	TRBV5-1	TRBD1	TRBJ2-4	ASSLVPPGQAVAKNIQY	157
13	P6	TRBV28	TRBD1	TRBJ2-7	ASRPGTASYEQY	147
14	P6	TRBV29-1	TRBD2	TRBJ1-4	STAVDNEKLF	115
15	P6	TRBV5-1	TRBD1	TRBJ2-7	ASSPGYEQY	115
16	P6	TRBV9		TRBJ2-5	ASSVAHQETQY	104
17	P6	TRBV4-3	TRBD1	TRBJ1-1	ASSQDLGVGTALLNTEAF	103
18	P6	TRBV5-1	TRBD1	TRBJ2-2	ASSAGQGAFTGELF	88
19	P6	TRBV29-1	TRBD1	TRBJ1-1	SVDPYGQLNTEAF	74
20	P6	TRBV4-1	TRBD1	TRBJ2-3	ASSQAGRTDTQY	72
21	P6	TRBV9	TRBD1	TRBJ2-7	ASSPPSDSYEQY	71
22	P6	TRBV10-2	TRBD2	TRBJ1-5	ASSGAGIGLFNQPQH	67
23	P6	TRBV11-1	TRBD2	TRBJ2-1	ASSLRGLPNEQF	53
24	P6	TRBV25-1	TRBD2	TRBJ1-1	ASYWRGRAF	53
25	P6	TRBV28	TRBD1	TRBJ2-1	ASIGQVTFNEQF	52
26	P6	TRBV3-1	TRBD1	TRBJ2-1	ASSQDEGENYNEQF	51
27	P6	TRBV13	TRBD2	TRBJ2-7	ASSPLAGGPYEQY	51
28	P6	TRBV28	TRBD2	TRBJ1-1	ASSLLPGVYTEAF	49
29	P6	TRBV25-1		TRBJ1-6	ASSEWYDSPLH	47
30	P6	TRBV25-1	TRBD2	TRBJ2-1	ASSEWVTSIYNEQF	45
31	P6	TRBV11-2	TRBD1	TRBJ2-7	ASSPGQPDPSYEQY	45
32	P6	TRBV4-3	TRBD2	TRBJ2-7	ASSQDLAGGLLSYEQY	43
33	P6	TRBV27	TRBD1	TRBJ2-5	ASSLSQGIPHETQY	43
34	P6	TRBV25-1	TRBD2	TRBJ2-5	ASSEFGYETQY	43
35	P6	TRBV20-1	TRBD1	TRBJ1-1	SAGTKGPEAF	42
36	P6	TRBV25-1	TRBD2	TRBJ1-1	ASSDGGMNTEAF	40
37	P6	TRBV18	TRBD2	TRBJ2-5	ASSQLAGQETQY	40
38	P6	TRBV4-2	TRBD1	TRBJ1-4	ASSQTEPNEKLF	39
39	P6	TRBV7-8	TRBD2	TRBJ1-4	ASSTNQPTGKLF	38
40	P6	TRBV18	TRBD1	TRBJ1-2	ASSPTLQQGSYGYT	36
41	P6	TRBV13	TRBD2	TRBJ2-7	ASSSLAGRPYEQY	35
42	P6	TRBV14	TRBD2	TRBJ2-7	ASSLFSGRTSLNEQY	34
43	P6	TRBV13	TRBD2	TRBJ2-7	ASSALAGGPYEQY	34
44	P6	TRBV18	TRBD1	TRBJ1-6	ASSGTGQRISPLH	34
45	P6	TRBV18	TRBD1	TRBJ1-1	ASSPRVISPGEAF	34
46	P6	TRBV6-2	TRBD1	TRBJ1-6	ASSAPGQNSPLH	34
47	P6	TRBV13	TRBD2	TRBJ2-7	AGSSLAGGPYEQY	33
48	P6	TRBV13	TRBD2	TRBJ2-7	ASSSLAGWPYEQY	33
49	P6	TRBV25-1	TRBD1	TRBJ1-2	ASRTPGLRGGYT	33
50	P6	TRBV29-1		TRBJ1-2	SVGPNYGYT	33
51	P6	TRBV20-1	TRBD1	TRBJ1-1	SARDLAVGQGRVNTEAF	32
52	P6	TRBV18	TRBD2	TRBJ2-7	ASSPRLAGGANYEQY	32
53	P6	TRBV18	TRBD1	TRBJ2-5	ASSPKTGWSAETQY	32
54	P6	TRBV18	TRBD2	TRBJ2-5	ASSPVKGLQETQY	32
55	P6	TRBV13	TRBD2	TRBJ2-7	ASSSLAGGPYEQD	32
56	P6	TRBV20-1	TRBD1	TRBJ1-2	SAFHRGHPIYGYT	32
57	P6	TRBV18	TRBD1	TRBJ1-5	ASSQGVSNQPQH	32
58	P6	TRBV15	TRBD1	TRBJ1-2	ATRGDRGFYGYT	32
59	P6	TRBV29-1	TRBD1	TRBJ2-5	SVAGGLIQETQY	32
60	P6	TRBV18		TRBJ1-1	ASSPPQNTEAF	32
61	P6	TRBV18	TRBD1	TRBJ1-2	ASSPGIGTVRPRYGYT	31
62	P6	TRBV15	TRBD2	TRBJ2-5	ATSRFFLAGGQETQY	31
63	P6	TRBV18	TRBD1	TRBJ1-4	ASSGTHRAYNEKLF	31
64	P6	TRBV18	TRBD2	TRBJ2-5	ASSPLLLAGVETQY	31
65	P6	TRBV18	TRBD2	TRBJ2-5	ASSPPMLALGGQY	31
66	P6	TRBV15	TRBD1	TRBJ1-2	ATSRLGTGTAGYT	31
67	P6	TRBV11-2	TRBD2	TRBJ1-2	ASSFSGGYGYT	31
68	P6	TRBV18	TRBD1	TRBJ1-2	ASSPGVVYGYT	31
69	P6	TRBV29-1	TRBD1	TRBJ1-1	SVRGDSEAF	31
70	P6	TRBV25-1		TRBJ1-4	ASSDEKLF	31
71	P6	TRBV25-1	TRBD1	TRBJ1-6	ASSGFPGQGDSPLH	30
72	P6	TRBV15	TRBD1	TRBJ2-2	ATSRTLTGDSGELF	30
73	P6	TRBV18	TRBD1	TRBJ1-1	ASSQNSGANTEAF	30
74	P6	TRBV13	TRBD2	TRBJ2-7	ASSSLAGGPYEQH	30
75	P6	TRBV25-1	TRBD1	TRBJ1-5	ASSGTGLNQPQH	30
76	P6	TRBV29-1	TRBD1	TRBJ1-2	SVVPYAGNYGYT	30
77	P6	TRBV19	TRBD2	TRBJ1-2	ASSWGLPNGYT	30
78	P6	TRBV13	TRBD1	TRBJ2-7	ASSRGRYEQY	30
79	P6	TRBV13	TRBD2	TRBJ2-7	ASSLQLRADSAGEQY	29
80	P6	TRBV18	TRBD1	TRBJ1-2	ASSHRTGLTNYGYT	29
81	P6	TRBV18	TRBD1	TRBJ1-6	ASSLTLRGPGSPLH	29
82	P6	TRBV4-1	TRBD2	TRBJ2-2	ASSPRGGLSTGELF	29
83	P6	TRBV15	TRBD1	TRBJ2-7	ATSLDLGQGSYEQY	29
84	P6	TRBV11-2	TRBD1	TRBJ2-5	ASSFGTGGWETQY	29
85	P6	TRBV5-1	TRBD2	TRBJ2-5	ASSNSGGGDETQY	29
86	P6	TRBV18	TRBD1	TRBJ1-2	ASSPSQSGVDGYT	29
87	P6	TRBV6-2	TRBD2	TRBJ2-1	ASSYEGLAVNEQF	29
88	P6	TRBV5-1	TRBD2	TRBJ1-1	ASSLYLNTEAF	29
89	P6	TRBV15	TRBD1	TRBJ2-2	ATSRTDTGELF	29
90	P6	TRBV5-1	TRBD2	TRBJ2-2	ASSFLAGGLNTGELF	28
91	P6	TRBV5-6		TRBJ1-1	ASSLFPFMNTEAF	28
92	P6	TRBV5-1	TRBD1	TRBJ2-5	ASSLGGSHLETQY	28
93	P6	TRBV18	TRBD2	TRBJ2-5	ASSPKLAGQETQY	28
94	P6	TRBV13	TRBD2	TRBJ2-7	ASSSLAGGPYAQY	28
95	P6	TRBV25-1	TRBD2	TRBJ1-2	ASSEGGRNYGYT	28
96	P6	TRBV18	TRBD1	TRBJ1-1	ASSPGQENTEAF	28
97	P6	TRBV4-3	TRBD2	TRBJ2-5	ASSRELAVETQY	28
98	P6	TRBV15		TRBJ2-5	ATSRGLQETQY	28
99	P6	TRBV20-1	TRBD1	TRBJ1-1	SAGGNTEAF	28
100	P6	TRBV18	TRBD1	TRBJ1-1	ASSPTIPQGRNTEAF	27
1	P7	TRBV5-1	TRBD1	TRBJ2-3	ASSGGGSGGTDTQY	4770
2	P7	TRBV6-5	TRBD2	TRBJ2-1	ASSATSGGYNEQF	4764
3	P7	TRBV12-3, or TRBV12-4	TRBD1	TRBJ2-2	ASSFEGRNTGELF	2676
4	P7	TRBV15	TRBD1	TRBJ1-1	ATSKAQGLYSNTEAF	1397
5	P7	TRBV11-2	TRBD1	TRBJ2-7	ASSPRTGEQY	1192
6	P7	TRBV29-1	TRBD1	TRBJ1-2	SVNPSDRFGGYT	1174
7	P7	TRBV23-1	TRBD1	TRBJ1-4	ASSPKGPHNEKLF	1054
8	P7	TRBV28	TRBD1	TRBJ1-6	ASSSRGGSPLH	711
9	P7	TRBV18	TRBD1	TRBJ2-5	ASSPGQGPYQETQY	482
10	P7	TRBV10-3	TRBD1	TRBJ2-5	AISQGTGKETQY	401
11	P7	TRBV19	TRBD1	TRBJ1-2	ALGGTGQGSIYGYT	388
12	P7	TRBV6-1	TRBD1	TRBJ2-7	ASSEGWIAYEQY	387
13	P7	TRBV27	TRBD1	TRBJ1-4	ASSSRGFRGLNEKLF	281
14	P7	TRBV2	TRBD1	TRBJ2-5	ASSYIEETQY	249
15	P7	TRBV5-5	TRBD1	TRBJ2-3	ASSDRTGGADTQY	248
16	P7	TRBV19	TRBD1	TRBJ1-1	ASRDTVNTEAF	245
17	P7	TRBV11-3	TRBD1	TRBJ1-2	ASSLMAGVNYGYT	237
18	P7	TRBV4-1	TRBD1	TRBJ2-1	ASCRDPYNEQF	235
19	P7	TRBV10-3	TRBD1	TRBJ1-2	AIREIGAGSYGYT	196
20	P7	TRBV2	TRBD1	TRBJ2-2	ASSDGHGGYRNTGELF	192
21	P7	TRBV4-2	TRBD2	TRBJ2-1	ASSQDLEYLDEQF	188
22	P7	TRBV6-4		TRBJ1-5	ASRENQPQH	187
23	P7	TRBV5-6	TRBD1	TRBJ2-5	ASSLAGGGVQETQY	187
24	P7	TRBV13	TRBD2	TRBJ2-7	ASSSLAGGPYEQY	177
25	P7	TRBV4-1	TRBD1	TRBJ1-3	ASSLRQGRPGNTIY	171
26	P7	TRBV2	TRBD1	TRBJ1-4	ASMEGTGIDEKLF	170
27	P7	TRBV2	TRBD1	TRBJ2-1	ASSEADLGEQF	166
28	P7	TRBV18	TRBD1	TRBJ2-5	ASSPWEGTQETQY	152
29	P7	TRBV12-3, or TRBV12-4	TRBD1	TRBJ2-7	ASSLAPSHIYEQY	151
30	P7	TRBV11-2	TRBD1	TRBJ2-7	ASSERTGEQY	145
31	P7	TRBV20-1	TRBD1	TRBJ1-4	SARKPGRQCFATNEKLF	134
32	P7	TRBV14	TRBD1	TRBJ1-2	ASGTVIRYGYT	127
33	P7	TRBV20-1		TRBJ1-5	SARDSNQPQH	127
34	P7	TRBV11-2		TRBJ2-3	ASSERTNTQY	125
35	P7	TRBV2	TRBD1	TRBJ2-1	ASITGTGIYNEQF	122
36	P7	TRBV7-6	TRBD2	TRBJ1-1	ASSLDGYTEAF	112
37	P7	TRBV5-6	TRBD2	TRBJ1-1	ASSTGGSTEAF	112
38	P7	TRBV2	TRBD1	TRBJ1-1	ASSYSAEAF	105
39	P7	TRBV6-1	TRBD1	TRBJ2-7	ASSTDSNYEQY	104
40	P7	TRBV3-1	TRBD1	TRBJ1-6	ASSYLPGPSDYSPLH	100
41	P7	TRBV29-1	TRBD2	TRBJ2-1	SVQAGGPWEEQF	95
42	P7	TRBV2	TRBD1	TRBJ2-7	ASSGDGAAQY	94
43	P7	TRBV15	TRBD1	TRBJ1-4	ATSRLGQMDEKLF	94
44	P7	TRBV4-2	TRBD1	TRBJ2-6	ASSHLDISGANVLT	89
45	P7	TRBV29-1	TRBD1	TRBJ1-2	SVSGAPGYT	87
46	P7	TRBV12-3, or TRBV12-4	TRBD2	TRBJ1-1	ASSFGGLAEAF	85
47	P7	TRBV2	TRBD2	TRBJ2-2	ASSEVVTGELF	82
48	P7	TRBV11-1	TRBD1	TRBJ2-2	ASSGQDRAGGELF	77
49	P7	TRBV7-8	TRBD1	TRBJ1-1	ASSPRYRDRARYEAF	76
50	P7	TRBV29-1	TRBD1	TRBJ2-1	SVEDSGPYEEQF	75
51	P7	TRBV2		TRBJ1-1	ASSYTTEAF	73
52	P7	TRBV14	TRBD2	TRBJ2-1	ASSRGRASSYNEQF	70
53	P7	TRBV6-2	TRBD2	TRBJ2-5	ASSYDATGFVTPETQY	68
54	P7	TRBV2	TRBD2	TRBJ2-1	ASSEDSGVQF	65
55	P7	TRBV28	TRBD1	TRBJ1-1	ASSWRGVTEAF	64
56	P7	TRBV2	TRBD2	TRBJ1-4	ASTEQGGGEKLF	64
57	P7	TRBV5-8	TRBD1	TRBJ1-5	ASSFQGYSNQPQH	63
58	P7	TRBV2	TRBD1	TRBJ1-2	ASSEYPGADGYT	60
59	P7	TRBV29-1	TRBD1	TRBJ1-2	SVPLPDRGYGYT	60
60	P7	TRBV2	TRBD1	TRBJ2-3	ASGFTDTQY	59
61	P7	TRBV5-8	TRBD1	TRBJ2-7	ASSWAGQGRISYEQY	58
62	P7	TRBV25-1	TRBD2	TRBJ2-7	ASSLLRGGEQY	57
63	P7	TRBV18	TRBD1	TRBJ1-2	ASSPYGQTLGYT	57
64	P7	TRBV2	TRBD2	TRBJ2-5	ASSEADGGAQY	56
65	P7	TRBV5-8	TRBD1	TRBJ2-7	ASSLKYGRVEQY	56
66	P7	TRBV18	TRBD1	TRBJ1-5	ASSPPGRHNQPQH	54
67	P7	TRBV14		TRBJ1-2	ASSQDRPPYT	54
68	P7	TRBV11-2	TRBD2	TRBJ2-3	ASSRPGFVAGSTDTQY	54
69	P7	TRBV11-3	TRBD1	TRBJ2-7	ASSFGSSYEQY	53
70	P7	TRBV14	TRBD1	TRBJ2-1	ASSRQLNNEQF	53
71	P7	TRBV18	TRBD1	TRBJ1-6	ASSRTGDRNSPLH	51
72	P7	TRBV2	TRBD1	TRBJ2-2	ASRTILNTGELF	50
73	P7	TRBV29-1	TRBD2	TRBJ1-1	SVVMGGYLGLTEAF	49
74	P7	TRBV10-3	TRBD1	TRBJ1-2	AISEPGQGNYT	48
75	P7	TRBV10-2	TRBD1	TRBJ1-1	ASSESGGGETEAF	48
76	P7	TRBV5-1	TRBD1	TRBJ2-1	ARGEAGPEQF	47
77	P7	TRBV5-1	TRBD2	TRBJ2-1	ASSLYKLASDEQF	46
78	P7	TRBV29-1	TRBD2	TRBJ2-1	SVYPLADNEQF	46
79	P7	TRBV11-2	TRBD2	TRBJ2-3	ASSLRTDTQY	43
80	P7	TRBV4-2	TRBD2	TRBJ2-7	ASSQGGGPNEQY	43
81	P7	TRBV11-3	TRBD2	TRBJ1-1	ASSLSTDTEAF	42
82	P7	TRBV4-2	TRBD1	TRBJ1-6	ASSQHEGSSPLH	42
83	P7	TRBV9	TRBD1	TRBJ1-6	ASSAARGEGHNSPLH	41
84	P7	TRBV12-3, or TRBV12-4	TRBD1	TRBJ2-1	ASSDRVFYNEQF	40
85	P7	TRBV11-3	TRBD1	TRBJ2-7	ASSSSQGYEQY	40
86	P7	TRBV6-5	TRBD1	TRBJ1-5	ASSYGDRGLRLSNQPQH	40
87	P7	TRBV2	TRBD2	TRBJ1-1	AIPGDTEAF	39
88	P7	TRBV18	TRBD1	TRBJ1-2	ASSPYLTAYRGPGYT	39
89	P7	TRBV4-1	TRBD1	TRBJ1-1	ASSQDVKGLNTEAF	39
90	P7	TRBV4-3	TRBD2	TRBJ2-5	ASSSGLAGNEETQY	39
91	P7	TRBV14	TRBD1	TRBJ2-3	ASSQFEWGTDTQY	38
92	P7	TRBV4-3	TRBD1	TRBJ1-2	ASSTQSNKAYYGYT	38
93	P7	TRBV14	TRBD1	TRBJ1-1	ASSQDRRVAF	37
94	P7	TRBV10-1	TRBD1	TRBJ1-2	ASSGSFGTHTNYGYT	36
95	P7	TRBV19	TRBD2	TRBJ1-1	ASSIEFGQALSTEAF	36
96	P7	TRBV18	TRBD2	TRBJ2-1	ASRGSGGSSYNEQF	35
97	P7	TRBV4-1	TRBD2	TRBJ1-2	ASSPLIGDYNYGYT	35
98	P7	TRBV15	TRBD1	TRBJ1-1	ATSSPLGARNTEAF	35
99	P7	TRBV2	TRBD1	TRBJ1-2	ASSEQGAGGYT	34
100	P7	TRBV27	TRBD1	TRBJ2-3	ASSLNPLTGSTDTQY	34
1	P8	TRBV4-3	TRBD1	TRBJ1-2	ASSPGTGWDGYT	372
2	P8	TRBV5-1	TRBD1	TRBJ1-2	ASSLAERERGYT	357
3	P8	TRBV7-9	TRBD2	TRBJ1-5	ASSFGGTNQPQH	320
4	P8	TRBV4-2	TRBD1	TRBJ2-7	ASSQDRWQGYYYEQY	296
5	P8	TRBV9	TRBD2	TRBJ1-2	ASSLGGWSYT	238
6	P8	TRBV12-5	TRBD1	TRBJ2-7	ASGSQTYPYEQY	187
7	P8	TRBV6-2		TRBJ2-7	ASSYSYEQY	186
8	P8	TRBV6-2	TRBD1	TRBJ1-1	ASSYGRAWAEAF	154
9	P8	TRBV7-2	TRBD2	TRBJ2-1	ASSSPKASGGPYNEQF	145
10	P8	TRBV4-3	TRBD1	TRBJ2-7	ASSHSGTGEYEQY	143
11	P8	TRBV4-1	TRBD1	TRBJ1-1	ASRRDHNTEAF	125
12	P8	TRBV7-2	TRBD2	TRBJ2-3	ASSFQSGGDTDTQY	97
13	P8	TRBV6-2	TRBD1	TRBJ1-1	ASSGRAAF	92
14	P8	TRBV5-1	TRBD1	TRBJ2-5	ASSLERWGAGGAQY	90
15	P8	TRBV4-1	TRBD1	TRBJ1-1	ASSRVPNTEAF	89
16	P8	TRBV18	TRBD1	TRBJ2-5	ASSPYGQGWETQY	81
17	P8	TRBV12-5		TRBJ1-1	ASGFENTEAF	77
18	P8	TRBV11-1	TRBD1	TRBJ2-7	ASSLAQGSYEQY	67
19	P8	TRBV6-2	TRBD1	TRBJ1-1	ASSYWANTEAF	64
20	P8	TRBV4-3	TRBD1	TRBJ1-2	ASSHSGTGNYGYT	58
21	P8	TRBV20-1	TRBD2	TRBJ2-5	SATPLRGETQY	58
22	P8	TRBV9	TRBD1	TRBJ1-2	ASSVATDFYGYT	57
23	P8	TRBV7-9		TRBJ1-2	ASSLVPWGYT	53
24	P8	TRBV5-1	TRBD1	TRBJ2-7	ASIQQTSYEQY	52
25	P8	TRBV9	TRBD1	TRBJ1-4	ASSVDPGTGEGEKLF	51
26	P8	TRBV11-2	TRBD2	TRBJ2-3	ASSPRTSGGAWSTDTQY	47
27	P8	TRBV30		TRBJ2-1	AWSVLIQPNEQF	47
28	P8	TRBV5-8	TRBD1	TRBJ1-1	ASSLDGSAEAF	47
29	P8	TRBV4-1	TRBD2	TRBJ2-2	ASSQETLAVNTGELF	46
30	P8	TRBV4-3	TRBD1	TRBJ2-7	ASSHGQGEAYEQY	46
31	P8	TRBV7-8	TRBD1	TRBJ1-2	ASSLGTAYGYT	43
32	P8	TRBV4-3	TRBD2	TRBJ2-7	ASSHSASGETYEQY	41
33	P8	TRBV18	TRBD1	TRBJ2-1	ASSPRTHYNEQF	41
34	P8	TRBV5-1	TRBD1	TRBJ2-6	ASSLGDRELLSGANVLT	40
35	P8	TRBV5-1		TRBJ2-1	ASSYPSYNEQF	39
36	P8	TRBV7-8	TRBD1	TRBJ1-6	ASSRDRGNSPLH	37
37	P8	TRBV9	TRBD1	TRBJ2-6	ASSVRVGANVLT	34
38	P8	TRBV6-2	TRBD1	TRBJ2-7	ASTTGTYYEQY	34
39	P8	TRBV20-1	TRBD1	TRBJ1-1	SARRDRTLNTEAF	31
40	P8	TRBV18	TRBD1	TRBJ2-5	ASSPGALYQETQY	29
41	P8	TRBV14	TRBD1	TRBJ1-1	ASSRAQQGPSEAF	29
42	P8	TRBV9	TRBD2	TRBJ1-6	ASSVPRFSGSPLH	29
43	P8	TRBV20-1	TRBD1	TRBJ1-1	SARRVGAEAF	29
44	P8	TRBV6-2		TRBJ2-7	ASSLSYEQY	29
45	P8	TRBV11-2	TRBD1	TRBJ1-1	ASSLWQVGPATEAF	28
46	P8	TRBV2	TRBD1	TRBJ1-2	ASLVGAGGYT	26
47	P8	TRBV6-1	TRBD1	TRBJ1-2	ASRGIFPGQGAFNYGYT	25
48	P8	TRBV5-1	TRBD1	TRBJ1-2	ASSLGDREIPRYGYT	25
49	P8	TRBV7-9	TRBD2	TRBJ2-3	ASHPRPETPGDTQY	25
50	P8	TRBV4-3	TRBD1	TRBJ1-2	ASSNERTGTFYGYT	25
51	P8	TRBV19	TRBD1	TRBJ1-2	ASSMDRGRYYGYT	25
52	P8	TRBV18	TRBD1	TRBJ1-6	ASSPPEHNSPLH	25
53	P8	TRBV14	TRBD1	TRBJ2-7	ASSQWGACEQY	25
54	P8	TRBV7-2	TRBD2	TRBJ2-7	ASSLVSSVYEQY	23
55	P8	TRBV4-1	TRBD1	TRBJ1-2	ASSQVWTGGPILINYGYT	22
56	P8	TRBV4-1	TRBD1	TRBJ1-6	ASSQDLYPGGGDSPLH	22
57	P8	TRBV3-1	TRBD1	TRBJ2-6	ATSWAGVLSSGANVLT	22
58	P8	TRBV6-4	TRBD1	TRBJ1-1	ASKDRAANTEAF	22
59	P8	TRBV25-1	TRBD2	TRBJ1-6	ASRSGGPYSPLH	22
60	P8	TRBV7-6	TRBD1	TRBJ1-1	ASSAQGEYTEAF	21
61	P8	TRBV4-1	TRBD1	TRBJ1-1	ASSHQGNTEAF	21
62	P8	TRBV5-1	TRBD1	TRBJ1-2	ASSLGDREVYYGYT	20
63	P8	TRBV7-3	TRBD1	TRBJ2-2	ASSLKWGRELF	20
64	P8	TRBV30	TRBD2	TRBJ2-7	AWSVLGYEQY	20
65	P8	TRBV5-1	TRBD1	TRBJ1-1	ASKKGARELRGNTEAF	19
66	P8	TRBV4-3	TRBD1	TRBJ2-7	ASSHSGTGGYEQY	19
67	P8	TRBV7-8	TRBD1	TRBJ1-2	ASSLGVYYGYT	19
68	P8	TRBV6-2	TRBD1	TRBJ2-7	ASSYWGEQY	19
69	P8	TRBV4-3	TRBD1	TRBJ1-2	ASSHSGTGEVYGYT	18
70	P8	TRBV6-6	TRBD1	TRBJ1-2	ASTYPLLVQEQGYT	18
71	P8	TRBV5-8	TRBD2	TRBJ1-2	ASTPSWVRSYGYT	18
72	P8	TRBV5-5	TRBD1	TRBJ1-2	ASSFLRTDYGYT	18
73	P8	TRBV11-2	TRBD1	TRBJ2-7	ASSLGPTYEQY	18
74	P8	TRBV3-1	TRBD2	TRBJ2-5	ASSPSGVGGFQETQY	17
75	P8	TRBV4-1	TRBD2	TRBJ2-2	ASSGSGAGGTGELF	17
76	P8	TRBV4-1	TRBD1	TRBJ2-1	ASSQPGYPYNEQF	17
77	P8	TRBV20-1	TRBD1	TRBJ1-5	SASTRSSNQPQH	17
78	P8	TRBV6-5	TRBD1	TRBJ1-1	ASRGWGTEAF	17
79	P8	TRBV9	TRBD2	TRBJ2-2	ASSDRTAGGAGELF	16
80	P8	TRBV11-2	TRBD1	TRBJ1-6	ASSREFGHAYSPLH	16
81	P8	TRBV7-8	TRBD2	TRBJ1-5	ASSAAFRIDWPQH	16
82	P8	TRBV14	TRBD2	TRBJ1-1	ASSLVGGAGTEAF	16
83	P8	TRBV5-1	TRBD2	TRBJ1-1	ASSLRGYTEAF	16
84	P8	TRBV14	TRBD1	TRBJ1-2	ASSQEGDRYDIPAGYT	15
85	P8	TRBV4-3	TRBD1	TRBJ2-7	ASSFSGTGETYEQY	15
86	P8	TRBV6-2	TRBD2	TRBJ2-7	ASSPLAGLLSYEQY	15
87	P8	TRBV4-2	TRBD1	TRBJ1-2	ASSQEEGVRTYGYT	15
88	P8	TRBV6-6	TRBD2	TRBJ2-7	ASSYRTSGGVYEQY	15
89	P8	TRBV4-3	TRBD1	TRBJ1-2	ASSHRPVFNYGYT	15
90	P8	TRBV4-3	TRBD2	TRBJ1-2	ASSQDRSGNYGYT	15
91	P8	TRBV4-1	TRBD1	TRBJ2-1	ASSQEGNREQF	15
92	P8	TRBV7-9	TRBD1	TRBJ2-7	ASSLRTYEQY	15
93	P8	TRBV7-9		TRBJ1-2	ASSLVSYGYT	15
94	P8	TRBV9	TRBD1	TRBJ1-1	ASSGPIWTGNTEAF	14
95	P8	TRBV5-1	TRBD1	TRBJ2-7	ASSLGHRATYEQY	14
96	P8	TRBV11-1	TRBD2	TRBJ2-1	ASSPRLAGYNEQF	14
97	P8	TRBV9	TRBD1	TRBJ1-2	ASSVDWGLGYGYT	14
98	P8	TRBV4-2	TRBD1	TRBJ1-2	ASSPGTGWDGYT	14
99	P8	TRBV14	TRBD1	TRBJ1-2	ASSRLSGADGYT	14
100	P8	TRBV9	TRBD1	TRBJ1-2	ASSHTALYGYT	14
1	P9	TRBV2		TRBJ2-1	ASSEPPKDEQF	6138
2	P9	TRBV20-1	TRBD1	TRBJ1-6	SARDGPVGNSPLH	2439
3	P9	TRBV10-3		TRBJ1-2	AISETNYGYT	754
4	P9	TRBV20-1	TRBD2	TRBJ2-7	SARLGTSGPGEQY	639
5	P9	TRBV6-1	TRBD1	TRBJ2-5	ASRDPGGKETQY	429
6	P9	TRBV6-5	TRBD2	TRBJ2-1	ASRPPGLAGVYNEQF	288
7	P9	TRBV28	TRBD1	TRBJ2-5	ASSSRPSKGTGQGSPLKQETQY	275
8	P9	TRBV18	TRBD1	TRBJ2-5	ASSPGQGAFQETQY	262
9	P9	TRBV20-1	TRBD2	TRBJ1-2	SARDSGGSYGYT	229
10	P9	TRBV27	TRBD2	TRBJ2-2	ASSFTSAGELF	225
11	P9	TRBV28	TRBD1	TRBJ2-6	ASSLSAGDSGANVLT	216
12	P9	TRBV20-1	TRBD1	TRBJ2-2	SATGTENTGELF	182
13	P9	TRBV6-2	TRBD2	TRBJ2-1	ASSLGVLAGGGDEQF	167
14	P9	TRBV4-1	TRBD2	TRBJ1-2	ASSHVSGGYGYT	167
15	P9	TRBV7-8	TRBD2	TRBJ2-7	ASSFAYFYSGSSYEQY	165
16	P9	TRBV4-1	TRBD2	TRBJ2-3	ASSQDGGSTDTQY	140
17	P9	TRBV11-2	TRBD1	TRBJ2-7	ASTLSPPTTYEQY	135
18	P9	TRBV6-4	TRBD2	TRBJ2-2	ASSREVAGLANTGELF	125
19	P9	TRBV13	TRBD2	TRBJ1-1	ASSFFGGYTEAF	114
20	P9	TRBV28	TRBD2	TRBJ2-7	ASSLTGALYEQY	103
21	P9	TRBV6-2	TRBD1	TRBJ2-3	ASSPDRPTDTQY	91
22	P9	TRBV4-1	TRBD2	TRBJ2-2	ASSVTGETGELF	81
23	P9	TRBV24-1	TRBD2	TRBJ2-1	ATEGGPYNEQF	80
24	P9	TRBV6-5	TRBD2	TRBJ2-1	ASSSLYNEQF	69
25	P9	TRBV20-1	TRBD1	TRBJ1-5	SASEHMGGNQPQH	56
26	P9	TRBV11-2		TRBJ2-7	ASSLTYEQY	54
27	P9	TRBV3-1	TRBD2	TRBJ2-2	ASSPGLAGVVTGELF	47
28	P9	TRBV11-2	TRBD1	TRBJ2-1	ASSLDPTGVFEQF	45
29	P9	TRBV18	TRBD1	TRBJ2-7	ASSPGQGETYEQY	43
30	P9	TRBV28	TRBD2	TRBJ2-1	ASSFLTGTSGKQPYNEQF	42
31	P9	TRBV9	TRBD1	TRBJ1-1	ASSDNRGRADTEAF	41
32	P9	TRBV4-1		TRBJ1-4	ASSQGLANEKLF	41
33	P9	TRBV13	TRBD1	TRBJ2-7	ASSRARQGPYEQY	40
34	P9	TRBV20-1	TRBD1	TRBJ2-1	SAILDRARSYNEQF	39
35	P9	TRBV7-2	TRBD1	TRBJ2-5	ASSLGWGRIQETQY	38
36	P9	TRBV3-1	TRBD1	TRBJ1-1	ASSPRLALNTEAF	38
37	P9	TRBV15	TRBD1	TRBJ1-1	ATGYNRPEAF	38
38	P9	TRBV5-1	TRBD2	TRBJ2-3	ASSLGLAGWSSTDTQY	37
39	P9	TRBV15	TRBD2	TRBJ1-5	ATSRALRARDQPQH	36
40	P9	TRBV9	TRBD2	TRBJ1-4	ASSRRRTQNEKLF	34
41	P9	TRBV6-1	TRBD1	TRBJ2-6	ASKGVTGANVLT	34
42	P9	TRBV3-1	TRBD1	TRBJ1-1	ASSQGHRHPKAF	34
43	P9	TRBV7-8	TRBD2	TRBJ2-7	ASSLALAGSMWPYEQY	33
44	P9	TRBV4-1	TRBD2	TRBJ2-7	ASSQVFGGTQVYEQY	32
45	P9	TRBV14	TRBD2	TRBJ1-1	ASSLAHYTEAF	32
46	P9	TRBV20-1	TRBD1	TRBJ1-2	SARTDPNYGYT	32
47	P9	TRBV14	TRBD2	TRBJ2-2	ASSQVTGTVTGELF	31
48	P9	TRBV28	TRBD1	TRBJ2-3	ASSLAWNQRDTQY	31
49	P9	TRBV20-1	TRBD1	TRBJ2-1	SARDLGHEQF	30
50	P9	TRBV14	TRBD2	TRBJ2-7	ASSDQDGGLPYEQY	29
51	P9	TRBV20-1	TRBD1	TRBJ1-1	SARGTLFREAF	29
52	P9	TRBV11-3	TRBD1	TRBJ1-1	ASSLGGQYTEAF	28
53	P9	TRBV20-1	TRBD1	TRBJ1-5	SARAGPSNQPQH	27
54	P9	TRBV11-2		TRBJ2-7	ASSTTYEQY	27
55	P9	TRBV3-1	TRBD1	TRBJ1-1	ASSHNPTMNTEAF	26
56	P9	TRBV14		TRBJ2-6	ASSQSHSGANVLT	26
57	P9	TRBV20-1	TRBD1	TRBJ1-2	SARDKTEANYGYT	26
58	P9	TRBV5-1	TRBD1	TRBJ1-2	ASSRQPYYGYT	26
59	P9	TRBV14		TRBJ2-2	ASSQVNTGELF	25
60	P9	TRBV27	TRBD1	TRBJ1-2	ASSLSVWQGAHYGYT	24
61	P9	TRBV5-1	TRBD2	TRBJ2-1	ASSLETSTDEQF	24
62	P9	TRBV3-1	TRBD1	TRBJ1-1	ASSQGAVMNTEAF	23
63	P9	TRBV14	TRBD1	TRBJ1-2	ASSQSGLANYGYT	23
64	P9	TRBV3-1	TRBD1	TRBJ1-1	ASSQGAISEAF	23
65	P9	TRBV10-1		TRBJ1-2	TYT	23
66	P9	TRBV6-4	TRBD2	TRBJ1-1	ASPLREGHPTEAF	22
67	P9	TRBV5-1	TRBD1	TRBJ2-2	ASSLEGIRTGELF	22
68	P9	TRBV14	TRBD2	TRBJ1-6	ASSLNTGYTSPLH	22
69	P9	TRBV4-1		TRBJ2-2	ASSPQFNTGELF	22
70	P9	TRBV29-1	TRBD1	TRBJ1-1	SVERTAGGTEAF	22
71	P9	TRBV18	TRBD2	TRBJ1-1	ASSPLDATEAF	22
72	P9	TRBV14	TRBD1	TRBJ2-7	ASSRDLESRRY	22
73	P9	TRBV4-2	TRBD2	TRBJ1-6	ASSQERTRRSSYNSPLH	21
74	P9	TRBV15	TRBD1	TRBJ2-2	ATSSEGTGDTGELF	21
75	P9	TRBV4-1	TRBD1	TRBJ2-1	ASSQGLNAYNEQF	21
76	P9	TRBV18	TRBD1	TRBJ1-2	ASSPDTPNYGYT	21
77	P9	TRBV29-1	TRBD1	TRBJ1-1	SVRLGEGTEAF	21
78	P9	TRBV14	TRBD2	TRBJ2-7	ASSQDRPHSGRTYEQY	20
79	P9	TRBV4-1	TRBD2	TRBJ2-7	ASSPFEGLAVYEQY	20
80	P9	TRBV30	TRBD2	TRBJ2-1	AWSSGGLTYNEQF	20
81	P9	TRBV3-1	TRBD2	TRBJ2-1	ASQASGYYNEQF	20
82	P9	TRBV4-2	TRBD1	TRBJ1-6	ASSQEQGGSPLH	20
83	P9	TRBV29-1	TRBD1	TRBJ1-1	SVETGMNTEAF	20
84	P9	TRBV5-1	TRBD1	TRBJ1-2	ASSLAPTGQGIYGYT	19
85	P9	TRBV11-2	TRBD1	TRBJ1-1	ASSFSGRTTNTEAF	19
86	P9	TRBV14	TRBD1	TRBJ2-7	ASSQGGRTTYEQY	19
87	P9	TRBV5-1	TRBD1	TRBJ1-2	ASSLAGSDYGYT	19
88	P9	TRBV29-1	TRBD1	TRBJ1-1	SVKRDRLNTEAF	19
89	P9	TRBV29-1	TRBD2	TRBJ2-1	SVVWTRGVNEQF	19
90	P9	TRBV18	TRBD1	TRBJ1-4	ASSPGSGEKLF	19
91	P9	TRBV3-1	TRBD1	TRBJ2-7	ASSRPVSYEQY	19
92	P9	TRBV20-1	TRBD2	TRBJ2-7	SAPGTPTYEQY	19
93	P9	TRBV30		TRBJ1-2	AWSRLYGYT	19
94	P9	TRBV11-2	TRBD2	TRBJ2-1	ASRKRGLAGVDEQF	18
95	P9	TRBV6-2	TRBD1	TRBJ2-1	ASSFGPASSYNEQF	18
96	P9	TRBV14	TRBD1	TRBJ1-6	ASSAFDRGHSPLH	18
97	P9	TRBV6-4	TRBD1	TRBJ2-3	ASSPNGQGVDTQY	18
98	P9	TRBV4-2	TRBD1	TRBJ1-2	ASSQVSGTEDGYT	18
99	P9	TRBV5-1	TRBD1	TRBJ1-1	ASSRRDRVSTEAF	18
100	P9	TRBV4-2	TRBD2	TRBJ2-7	ASSQERVSYEQY	18
1	P10	TRBV13	TRBD2	TRBJ2-7	ASSSLAGGPYEQY	11514
2	P10	TRBV28		TRBJ1-1	ASSFPVNTEAF	2753
3	P10	TRBV13	TRBD2	TRBJ2-1	ASSESTSWGVNEQF	981
4	P10	TRBV7-9	TRBD2	TRBJ1-2	ASSLVVGGNGYT	980
5	P10	TRBV18	TRBD1	TRBJ1-2	ASSPTGTRGNYGYT	929
6	P10	TRBV4-3	TRBD2	TRBJ2-7	ASSQLRGWYEQY	714
7	P10	TRBV19	TRBD1	TRBJ1-6	ASKPFRGYNSPLH	690
8	P10	TRBV28	TRBD2	TRBJ2-7	ASSLGIRENGGRDGYEQY	688
9	P10	TRBV3-1	TRBD1	TRBJ2-7	ASSHRVRGYEQY	644
10	P10	TRBV7-8	TRBD1	TRBJ1-1	ASSYRLDGYRGLRNTEAF	636
11	P10	TRBV9	TRBD2	TRBJ2-2	ARLGRVRGELF	573
12	P10	TRBV5-1	TRBD1	TRBJ1-1	ASSFRGQGSLNTEAF	541
13	P10	TRBV6-5	TRBD1	TRBJ2-5	ASSWTGMTEETQY	482
14	P10	TRBV28	TRBD1	TRBJ1-3	ASSLTGGWGNTIY	429
15	P10	TRBV25-1	TRBD2	TRBJ2-1	ASSEWGEREQF	426
16	P10	TRBV6-5	TRBD2	TRBJ2-1	ASSYFSGRANNEQF	339
17	P10	TRBV4-3	TRBD2	TRBJ1-6	ASSQDIVGRGSLFYNSPLH	329
18	P10	TRBV6-5	TRBD2	TRBJ2-1	ASRISGSSYNEQF	268
19	P10	TRBV5-1	TRBD2	TRBJ1-2	ASSLASVLLGYT	266
20	P10	TRBV4-3	TRBD1	TRBJ1-2	ASSYGMWGGYT	257
21	P10	TRBV28	TRBD2	TRBJ2-1	ASSLGTSGFGEQF	247
22	P10	TRBV13	TRBD1	TRBJ2-7	ASSLWPPYEQY	246
23	P10	TRBV7-3	TRBD1	TRBJ2-7	ASSLSAGYEQY	245
24	P10	TRBV2	TRBD1	TRBJ2-7	ASIPLPGLRSYEQY	224
25	P10	TRBV11-2	TRBD1	TRBJ1-5	ASSPDGYNQPQH	207
26	P10	TRBV4-2	TRBD1	TRBJ2-7	ASSLNLRRDRVIQKY	201
27	P10	TRBV2	TRBD1	TRBJ1-1	AGTGYSTEAF	181
28	P10	TRBV7-8	TRBD2	TRBJ2-1	ASSLGLAGGVSYNEQF	180
29	P10	TRBV6-4	TRBD2	TRBJ2-1	ASSTTGTSGKLL	174
30	P10	TRBV30	TRBD1	TRBJ1-1	AWGTPNTEAF	173
31	P10	TRBV13	TRBD2	TRBJ2-1	ASSLAGGWYNEQF	170
32	P10	TRBV29-1	TRBD1	TRBJ2-5	SAHQGMETQY	166
33	P10	TRBV12-3, or TRBV12-4	TRBD2	TRBJ1-4	ASSWEKGRKLF	162
34	P10	TRBV20-1	TRBD1	TRBJ2-1	SAILRVVGQLSSYNEQF	156
35	P10	TRBV7-2	TRBD1	TRBJ1-4	ASSSPDNLNEKLF	156
36	P10	TRBV6-5	TRBD1	TRBJ2-1	ASSYTEASYNEQF	145
37	P10	TRBV30	TRBD1	TRBJ2-7	AWSPTSYEQY	145
38	P10	TRBV7-2	TRBD1	TRBJ1-5	ASSLEGAGQPQH	138
39	P10	TRBV7-3	TRBD2	TRBJ1-2	ASSLTLGGGSGYT	135
40	P10	TRBV20-1	TRBD1	TRBJ1-3	SAGTGSGNTIY	134
41	P10	TRBV6-5	TRBD1	TRBJ1-2	ASSYSMAGYGYT	131
42	P10	TRBV2	TRBD2	TRBJ2-7	ASSHKTDEQY	131
43	P10	TRBV27	TRBD2	TRBJ1-2	ASSLGGGVYGYT	125
44	P10	TRBV7-9	TRBD2	TRBJ2-7	ASSWDSTRSRPNHEQY	124
45	P10	TRBV13	TRBD1	TRBJ1-4	ASSRQGWLTNEKLF	122
46	P10	TRBV11-1	TRBD2	TRBJ2-7	ASSLRDYYSYEQY	106
47	P10	TRBV9	TRBD1	TRBJ1-2	ASSANRGKGSYT	100
48	P10	TRBV20-1	TRBD2	TRBJ2-7	SAGKRARTLHYEQY	97
49	P10	TRBV6-2		TRBJ2-2	ASSYPGELF	95
50	P10	TRBV20-1	TRBD1	TRBJ2-1	SASSWQTYNEQF	90
51	P10	TRBV5-1	TRBD1	TRBJ2-3	ASSFFLQGNVVADTQY	87
52	P10	TRBV6-5	TRBD2	TRBJ2-1	ASSYASRSEQF	86
53	P10	TRBV20-1	TRBD1	TRBJ1-1	SARERGMNTEAF	85
54	P10	TRBV12-3, or TRBV12-4	TRBD1	TRBJ1-5	ASSLVGSGSFSNQPQH	82
55	P10	TRBV7-9	TRBD1	TRBJ1-5	ASSLAGQPQH	81
56	P10	TRBV6-5	TRBD2	TRBJ2-1	ASSYTGLAGGNEQF	80
57	P10	TRBV7-2	TRBD2	TRBJ1-1	ASSLVTGGMTEAF	77
58	P10	TRBV28	TRBD2	TRBJ2-3	ASSFFGRAGTDTQY	76
59	P10	TRBV25-1	TRBD1	TRBJ1-1	ASSESSVITGGNTEAF	73
60	P10	TRBV30	TRBD1	TRBJ1-2	AWNGGHRGGDYGYT	73
61	P10	TRBV6-6	TRBD1	TRBJ2-1	ASLTGANEQF	73
62	P10	TRBV30	TRBD2	TRBJ2-7	AWGGSARHEQY	68
63	P10	TRBV4-1	TRBD2	TRBJ2-1	ASSLGLETIGNEQF	67
64	P10	TRBV19	TRBD1	TRBJ1-1	ASSNPNRGSTEAF	67
65	P10	TRBV28	TRBD2	TRBJ1-5	ASSFTEGGRQPQH	65
66	P10	TRBV20-1	TRBD1	TRBJ1-2	SARGRTGHYGYT	64
67	P10	TRBV27	TRBD1	TRBJ1-1	ASSYVGGVGRATEAF	62
68	P10	TRBV14	TRBD1	TRBJ2-3	ASKRQYTDTQY	62
69	P10	TRBV30	TRBD2	TRBJ2-1	AWSVGGNEQF	61
70	P10	TRBV5-1	TRBD1	TRBJ2-7	ASSLDNYEQY	60
71	P10	TRBV9	TRBD2	TRBJ1-3	ASSANRGPGESGNTIY	58
72	P10	TRBV12-3, or TRBV12-4	TRBD1	TRBJ2-7	ASSLVRMGNEQY	57
73	P10	TRBV6-2	TRBD2	TRBJ2-7	ASSYEGWLPSYEQY	56
74	P10	TRBV20-1		TRBJ1-2	SASKGYT	55
75	P10	TRBV13	TRBD1	TRBJ1-4	ASSLVPDRATNEKLF	54
76	P10	TRBV3-1	TRBD1	TRBJ2-1	ASSQLGGVTYNEQF	54
77	P10	TRBV28	TRBD1	TRBJ1-5	ASSFRDSSGQPQH	54
78	P10	TRBV29-1	TRBD1	TRBJ1-1	SVDPYGQLNTEAF	54
79	P10	TRBV6-5	TRBD1	TRBJ1-4	ASSYNWDSNEKLF	53
80	P10	TRBV30	TRBD1	TRBJ2-7	AWSGGRYEQY	51
81	P10	TRBV4-3	TRBD1	TRBJ1-1	ASSQDLGVGTALLNTEAF	50
82	P10	TRBV25-1		TRBJ1-5	ASSALSIIFSTNQPQH	49
83	P10	TRBV4-3	TRBD2	TRBJ2-7	ASSQDLAGGLLSYEQY	49
84	P10	TRBV29-1	TRBD2	TRBJ2-2	SVGVANTGELF	49
85	P10	TRBV11-2	TRBD2	TRBJ2-3	ASSFLAGDGDTQY	48
86	P10	TRBV18	TRBD2	TRBJ1-1	ASSPGGGAKGTEAF	47
87	P10	TRBV28	TRBD2	TRBJ2-5	ASSEWGGGQETQY	46
88	P10	TRBV9	TRBD1	TRBJ2-7	ASSPPSDSYEQY	45
89	P10	TRBV11-2	TRBD2	TRBJ2-5	ASRGLAQF	45
90	P10	TRBV7-9	TRBD1	TRBJ2-7	ASSHPWDRHYEQY	44
91	P10	TRBV27	TRBD1	TRBJ1-6	ASRVGNSPLH	44
92	P10	TRBV9	TRBD1	TRBJ2-7	ASSVTAGTGPSYEQY	43
93	P10	TRBV6-6	TRBD1	TRBJ1-2	ASLDSWYGYT	43
94	P10	TRBV15	TRBD1	TRBJ1-6	ATSSDLPGNSPLH	42
95	P10	TRBV19	TRBD1	TRBJ2-1	ASSIGSWVWYNEQF	41
96	P10	TRBV10-1	TRBD1	TRBJ2-1	ASSESRGDEQF	41
97	P10	TRBV10-3	TRBD1	TRBJ2-3	AISEFRDNSVADTQY	40
98	P10	TRBV18	TRBD1	TRBJ2-2	ASSPSGQGATGELF	40
99	P10	TRBV3-1	TRBD1	TRBJ1-1	ASSDQDRDTEAF	40
100	P10	TRBV9	TRBD1	TRBJ2-5	ASSREQGWETQY	40
1	P11	TRBV28	TRBD2	TRBJ1-2	ASSLSSGYT	2771
2	P11	TRBV4-3	TRBD2	TRBJ2-3	ASSHDGLAYSTDTQY	2146
3	P11	TRBV30	TRBD1	TRBJ2-7	AWSRESYEQY	1594
4	P11	TRBV28	TRBD2	TRBJ2-7	ASSFGSGRGYEQY	900
5	P11	TRBV9	TRBD2	TRBJ1-2	ASSVADSYGYT	730
6	P11	TRBV13	TRBD2	TRBJ2-7	ASSSLAGGPYEQY	697
7	P11	TRBV13	TRBD2	TRBJ2-7	ASSLPSGDEQY	665
8	P11	TRBV6-1	TRBD1	TRBJ1-6	ASSEVTDPLSSYNSPLH	645
9	P11	TRBV5-8	TRBD1	TRBJ1-1	ASSFPMSRDRGYTEAF	592
10	P11	TRBV19	TRBD2	TRBJ1-1	ASSISGEVEVAFSRRNTEAF	489
11	P11	TRBV5-1	TRBD2	TRBJ2-7	ASSLRLAAFPFREQY	453
12	P11	TRBV12-3, or TRBV12-4		TRBJ2-1	ASSLTFNEQF	423
13	P11	TRBV6-5	TRBD2	TRBJ1-2	ASSQTGTNYGYT	381
14	P11	TRBV4-2		TRBJ2-5	ASSQDGETQY	326
15	P11	TRBV20-1	TRBD2	TRBJ2-1	SAQTSGGNEQF	257
16	P11	TRBV13	TRBD2	TRBJ1-2	ASSYVVPGYT	175
17	P11	TRBV6-5	TRBD2	TRBJ1-1	ASSYSVEADTEAF	168
18	P11	TRBV6-5	TRBD1	TRBJ2-7	ASSLKLWDRQY	153
19	P11	TRBV11-2	TRBD2	TRBJ2-7	ASSPTGLASSYEQY	149
20	P11	TRBV11-1	TRBD2	TRBJ2-7	ASSFLVPSGSSYEQY	133
21	P11	TRBV4-1	TRBD1	TRBJ1-2	ASSQVSAGTYGYT	132
22	P11	TRBV13	TRBD2	TRBJ2-3	ASSPWTSVTDTQY	122
23	P11	TRBV10-3	TRBD2	TRBJ1-1	ATRRGENTEAF	109
24	P11	TRBV3-1	TRBD1	TRBJ2-6	ASSHEQGPGANVLT	91
25	P11	TRBV3-1	TRBD2	TRBJ1-1	ASSQDRVFEDTEAF	89
26	P11	TRBV28	TRBD1	TRBJ1-6	ASSFWNWVNGNSPLH	88
27	P11	TRBV16	TRBD1	TRBJ1-6	ASSQGQGHSPLH	81
28	P11	TRBV28	TRBD1	TRBJ1-2	ASSPDGGVDSGYT	80
29	P11	TRBV14	TRBD1	TRBJ2-7	ASSQDVTGLYEQY	72
30	P11	TRBV4-3	TRBD2	TRBJ2-7	ASSQDGAGSYEQY	71
31	P11	TRBV4-1	TRBD1	TRBJ2-7	ASSQAGTGTYEQY	67
32	P11	TRBV11-2	TRBD2	TRBJ2-1	ASRILAGGVGSYNEQF	64
33	P11	TRBV6-4	TRBD1	TRBJ2-7	ASRDTGLDEQY	64
34	P11	TRBV20-1	TRBD1	TRBJ2-7	SARGGDSSFYEQY	59
35	P11	TRBV14	TRBD1	TRBJ1-5	ASSRQGDPFNQPQH	53
36	P11	TRBV2	TRBD1	TRBJ1-1	ASSEQHNTEAF	50
37	P11	TRBV29-1	TRBD1	TRBJ2-1	SVRGGMGHSNEQF	48
38	P11	TRBV4-1	TRBD1	TRBJ2-1	ASSHWTGYNEQF	47
39	P11	TRBV6-5	TRBD2	TRBJ2-1	ASSVSGSSYNEQF	46
40	P11	TRBV6-2	TRBD1	TRBJ2-7	ASSDFSGQPYEQY	45
41	P11	TRBV20-1	TRBD1	TRBJ1-1	SARTGSETEAF	45
42	P11	TRBV25-1	TRBD1	TRBJ2-2	ASSESADTGELF	42
43	P11	TRBV6-6		TRBJ1-3	ASMAGNTIY	42
44	P11	TRBV6-6	TRBD2	TRBJ1-1	ATVANTEAF	42
45	P11	TRBV20-1	TRBD1	TRBJ1-1	SAMTGMNTEAF	40
46	P11	TRBV18	TRBD1	TRBJ1-2	ASSLGRANYGYT	39
47	P11	TRBV4-1	TRBD2	TRBJ1-6	ASSQEGSSSSYNSPLH	37
48	P11	TRBV6-6	TRBD2	TRBJ1-1	ATTYYGENTEAF	37
49	P11	TRBV2	TRBD2	TRBJ2-7	ASSEGGTSNSYEQY	35
50	P11	TRBV20-1	TRBD2	TRBJ2-5	SARDGGLAGGPQETQY	34
51	P11	TRBV6-5	TRBD2	TRBJ2-1	ASSYFSGRANNEQF	34
52	P11	TRBV18	TRBD2	TRBJ1-2	ASSLSGSNYGYT	34
53	P11	TRBV20-1	TRBD2	TRBJ1-5	SARRSGNQPQH	34
54	P11	TRBV30	TRBD2	TRBJ2-1	AWGDTSGEQF	34
55	P11	TRBV20-1	TRBD2	TRBJ1-2	SAMLANYGYT	34
56	P11	TRBV20-1	TRBD2	TRBJ2-2	SARVILPGRGDTGELF	33
57	P11	TRBV11-2	TRBD2	TRBJ2-7	ASSFLATSGSPYEQY	33
58	P11	TRBV6-5	TRBD2	TRBJ1-1	ASSYKFGVYRLTEAF	33
59	P11	TRBV9	TRBD1	TRBJ2-7	ASSAGTGISYEQY	33
60	P11	TRBV3-1	TRBD2	TRBJ2-1	ASSQGLASYNEQF	33
61	P11	TRBV11-2	TRBD1	TRBJ1-2	ASSLDRFPYGYT	33
62	P11	TRBV6-6	TRBD2	TRBJ1-1	ASSTHTEAF	33
63	P11	TRBV9	TRBD1	TRBJ1-1	ASSGSKGSRRTEAF	32
64	P11	TRBV25-1		TRBJ2-7	ASSEVPYEQY	32
65	P11	TRBV4-3	TRBD1	TRBJ1-2	ASSQRPQGSPFYGYT	31
66	P11	TRBV20-1	TRBD1	TRBJ1-1	SARADAMNTEAF	31
67	P11	TRBV28	TRBD2	TRBJ2-7	ASSLPGIYEQY	31
68	P11	TRBV18	TRBD1	TRBJ2-6	ASSPAGPNVLT	31
69	P11	TRBV28	TRBD1	TRBJ1-6	ASSLSRGPVDSYNSPLH	30
70	P11	TRBV7-8	TRBD2	TRBJ2-1	ASSLGLAGGVSYNEQF	30
71	P11	TRBV20-1	TRBD1	TRBJ2-4	SAKGTGGRSKNIQY	30
72	P11	TRBV20-1	TRBD1	TRBJ1-2	SARAIGTSTNYGYT	30
73	P11	TRBV15	TRBD1	TRBJ1-2	ATSRLGTGTAGYT	30
74	P11	TRBV18	TRBD1	TRBJ1-2	ASSPQGDYGYT	30
75	P11	TRBV5-1		TRBJ1-1	ASSLNTEAF	30
76	P11	TRBV6-6	TRBD2	TRBJ1-1	ASTTIREAF	30
77	P11	TRBV15	TRBD2	TRBJ2-2	ATSYGASEQGELF	29
78	P11	TRBV18	TRBD1	TRBJ1-2	ASSPGPANYGYT	29
79	P11	TRBV29-1	TRBD1	TRBJ1-1	SVVDRPSNTEAF	29
80	P11	TRBV20-1	TRBD1	TRBJ2-5	SALQGWETQY	29
81	P11	TRBV29-1	TRBD1	TRBJ2-7	RQGTYEQY	29
82	P11	TRBV7-8	TRBD1	TRBJ1-2	ASSISSTGANYGYT	28
83	P11	TRBV18	TRBD1	TRBJ1-2	ASSPQADRGLYGYT	28
84	P11	TRBV19	TRBD2	TRBJ1-5	ASSSYYKFNQPQH	28
85	P11	TRBV15	TRBD1	TRBJ2-7	ATSSRTGPSYEQY	28
86	P11	TRBV7-2	TRBD1	TRBJ1-3	ASSFSGRGNTIY	28
87	P11	TRBV20-1	TRBD2	TRBJ2-3	SVTPYPPDTQY	28
88	P11	TRBV4-1	TRBD1	TRBJ1-2	ASSQDRPTRVYGYT	27
89	P11	TRBV14	TRBD2	TRBJ2-7	ASSRLGGRAYEQY	27
90	P11	TRBV18		TRBJ2-7	ASPHPDSDYEQY	27
91	P11	TRBV25-1	TRBD1	TRBJ1-1	ASSERGHITEAF	27
92	P11	TRBV18	TRBD1	TRBJ2-7	ASSPLPQAYEQY	27
93	P11	TRBV4-2	TRBD1	TRBJ1-1	ASSERGVTEAF	27
94	P11	TRBV18	TRBD1	TRBJ2-7	ASSPHRGNEQY	27
95	P11	TRBV14	TRBD2	TRBJ2-6	ASSQVSRRTSGGFQSGANVLT	26
96	P11	TRBV4-1	TRBD1	TRBJ1-1	ASSQIRGTGTATEAF	26
97	P11	TRBV15	TRBD1	TRBJ1-4	ATSRDQAFGTNEKLF	26
98	P11	TRBV7-9	TRBD1	TRBJ1-2	ASSLDTRDRLYGYT	26
99	P11	TRBV3-1	TRBD1	TRBJ2-5	ASSQDISQSGETQY	26
100	P11	TRBV7-9	TRBD2	TRBJ2-7	ASSLGTSAGDEQY	26
1	P12	TRBV11-1	TRBD2	TRBJ2-7	ASSLRVEEQY	2170
2	P12	TRBV6-5	TRBD1	TRBJ2-2	ASSYYYQGLNTGELF	2080
3	P12	TRBV24-1		TRBJ1-1	ATSDSSYTEAF	1970
4	P12	TRBV6-5	TRBD1	TRBJ1-2	ASSPGLQGKAGYT	857
5	P12	TRBV30	TRBD1	TRBJ1-1	AWSSENTEAF	555
6	P12	TRBV6-5		TRBJ2-6	ASSYSILYLSGANVLT	341
7	P12	TRBV28	TRBD2	TRBJ2-1	ASSLLAGYNEQF	216
8	P12	TRBV7-9	TRBD1	TRBJ2-7	ASSPGTGGIEQY	206
9	P12	TRBV6-5	TRBD1	TRBJ2-1	ASRGPFFDNEQF	176
10	P12	TRBV30	TRBD1	TRBJ1-1	ATTGENTEAF	164
11	P12	TRBV27	TRBD1	TRBJ2-7	ASTAGTGGGEQY	126
12	P12	TRBV6-6	TRBD1	TRBJ1-2	ASSYTLTGLDGYT	121
13	P12	TRBV10-3	TRBD1	TRBJ1-2	AISEQNYGYT	109
14	P12	TRBV9	TRBD2	TRBJ2-1	ASSVATSHEQF	102
15	P12	TRBV9	TRBD2	TRBJ2-7	ASSPSGVSYEQY	97
16	P12	TRBV29-1	TRBD2	TRBJ1-1	SVEEVAGRLAEAF	89
17	P12	TRBV11-2	TRBD2	TRBJ2-5	ASRSERELPETQY	77
18	P12	TRBV6-5	TRBD2	TRBJ2-1	ASSYSATSGHNEQF	75
19	P12	TRBV6-6	TRBD1	TRBJ2-1	ASSYMDYNEQF	70
20	P12	TRBV14	TRBD1	TRBJ1-6	ASSHSGDRGNSPLH	68
21	P12	TRBV13		TRBJ1-1	ASSLGETEAF	68
22	P12	TRBV5-4	TRBD1	TRBJ1-2	ASSSSDGTAYGYT	66
23	P12	TRBV14	TRBD2	TRBJ2-2	ASSQFGAGGRRELF	65
24	P12	TRBV27	TRBD1	TRBJ2-7	ASSSGTGGREQY	65
25	P12	TRBV3-1	TRBD1	TRBJ1-6	ASSHDGWSYNSPLH	64
26	P12	TRBV29-1	TRBD1	TRBJ1-2	SARQGTNYGYT	63
27	P12	TRBV14	TRBD1	TRBJ2-2	ASSQEATTGELF	61
28	P12	TRBV14		TRBJ2-2	ASSPTPVPGELF	59
29	P12	TRBV14	TRBD2	TRBJ2-7	ASSQGGLSYEQY	58
30	P12	TRBV15	TRBD1	TRBJ1-2	ATSRVWDGYT	58
31	P12	TRBV15	TRBD1	TRBJ1-2	ATSKSSSLGWSINYGYT	55
32	P12	TRBV15		TRBJ1-2	ATSRGNNYGYT	55
33	P12	TRBV29-1	TRBD1	TRBJ1-2	SVVQGALGYT	55
34	P12	TRBV6-2	TRBD1	TRBJ2-7	ASTRQGQASEQY	53
35	P12	TRBV15	TRBD2	TRBJ1-2	ATRIGGSGYGYT	53
36	P12	TRBV14	TRBD2	TRBJ2-7	ASSQAGAREQY	52
37	P12	TRBV14	TRBD2	TRBJ2-7	ASSQVLVYSYEQY	51
38	P12	TRBV15	TRBD1	TRBJ1-1	ATSKTRDPARGAF	50
39	P12	TRBV9	TRBD1	TRBJ2-7	ASSPGVSYEQY	50
40	P12	TRBV7-2	TRBD1	TRBJ1-6	ASSPGVTGRSPLH	49
41	P12	TRBV15	TRBD1	TRBJ1-1	ATSRKHGITEAF	49
42	P12	TRBV14	TRBD1	TRBJ1-1	ASSPSQLRGRDGAEAF	48
43	P12	TRBV4-1	TRBD1	TRBJ2-1	ASSQGGAYNEQF	48
44	P12	TRBV9	TRBD1	TRBJ2-1	ASSVVGVSYNEQF	47
45	P12	TRBV12-3, or TRBV12-4	TRBD1	TRBJ1-5	ASSYSGLPVYSNQPQH	46
46	P12	TRBV15	TRBD1	TRBJ1-1	ATSRRGLMNTEAF	46
47	P12	TRBV2	TRBD2	TRBJ2-3	ARQTLAGEDTQY	45
48	P12	TRBV11-2	TRBD1	TRBJ1-1	ASSRQLNTEAF	45
49	P12	TRBV15	TRBD2	TRBJ1-1	ATSRPDSHILNTEAF	44
50	P12	TRBV18	TRBD1	TRBJ1-1	ASSSNRDTEAF	44
51	P12	TRBV18	TRBD1	TRBJ1-1	ASRTWDGKTEAF	43
52	P12	TRBV15	TRBD2	TRBJ2-5	ATRSGLVQETQY	43
53	P12	TRBV15	TRBD2	TRBJ1-2	ATSRIGGNYGYT	43
54	P12	TRBV15	TRBD1	TRBJ1-1	AARGQGLTEAF	43
55	P12	TRBV15	TRBD2	TRBJ2-2	ATSRARRRGRELF	42
56	P12	TRBV14	TRBD2	TRBJ2-1	ASSPYLTSGIYNEQF	41
57	P12	TRBV14	TRBD1	TRBJ2-5	ASSQDSPGWVQTQY	41
58	P12	TRBV27	TRBD2	TRBJ2-1	ASRPPGYNEQF	41
59	P12	TRBV24-1		TRBJ1-1	ATSASSYTEAF	40
60	P12	TRBV15	TRBD1	TRBJ1-2	ATSRTRNYGYT	40
61	P12	TRBV15	TRBD1	TRBJ1-2	ATSRDSGDPNGYT	39
62	P12	TRBV9	TRBD2	TRBJ2-7	ASSPSVSYEQY	39
63	P12	TRBV18	TRBD1	TRBJ1-2	ASSPGQGGYT	39
64	P12	TRBV15	TRBD1	TRBJ1-1	ATSLGTDTEAF	38
65	P12	TRBV20-1	TRBD1	TRBJ1-2	SARDGQGRYT	38
66	P12	TRBV11-2	TRBD1	TRBJ1-2	ASSLDLGDSYGYT	37
67	P12	TRBV29-1	TRBD1	TRBJ1-1	SVAGRNTEAF	37
68	P12	TRBV29-1	TRBD1	TRBJ1-2	SVARGPGHPSNYGYT	36
69	P12	TRBV25-1	TRBD1	TRBJ1-1	ASSGAVMNTEAF	36
70	P12	TRBV6-4	TRBD2	TRBJ2-7	ASSDPFQWPRSGVKDEQY	35
71	P12	TRBV6-5	TRBD1	TRBJ2-2	ASSSSWAWGTGELF	35
72	P12	TRBV18	TRBD1	TRBJ1-2	ASRQGQNYGYT	35
73	P12	TRBV4-1	TRBD2	TRBJ1-1	ASSPGRNTEAF	35
74	P12	TRBV7-2	TRBD1	TRBJ2-2	ASSLGRGELF	35
75	P12	TRBV13	TRBD1	TRBJ1-1	ASSADRVAGTEAF	34
76	P12	TRBV9	TRBD1	TRBJ1-1	ASSAQGVMNTEAF	34
77	P12	TRBV18		TRBJ1-1	ASSPALNTEAF	34
78	P12	TRBV18		TRBJ1-1	ASSPRDDTEAF	34
79	P12	TRBV15	TRBD1	TRBJ2-1	ATSANRGNEQF	34
80	P12	TRBV6-5	TRBD1	TRBJ2-2	ASSYYYQGLNTGALF	33
81	P12	TRBV12-3, or TRBV12-4	TRBD2	TRBJ2-7	ASTAGLAGPYEQY	33
82	P12	TRBV15	TRBD1	TRBJ1-6	ATSRDWPGISPLH	33
83	P12	TRBV2	TRBD2	TRBJ2-7	ARTSSGSVYEQY	33
84	P12	TRBV6-4	TRBD2	TRBJ2-5	ASSRDFGETQY	33
85	P12	TRBV11-2	TRBD1	TRBJ2-6	ASSSREAQGRLSGANVLT	32
86	P12	TRBV14	TRBD2	TRBJ2-7	ASSQDSGRANEQY	32
87	P12	TRBV18	TRBD1	TRBJ1-6	ASSPLAPPRPLH	32
88	P12	TRBV18		TRBJ2-7	ASSPSSYEQY	32
89	P12	TRBV6-6	TRBD1	TRBJ2-7	ASSYSLKKGQVYEQY	31
90	P12	TRBV7-8	TRBD1	TRBJ1-2	ASSFWARGINYGYT	31
91	P12	TRBV14	TRBD1	TRBJ2-3	ASSLGTGSTDTQY	31
92	P12	TRBV18	TRBD1	TRBJ1-1	ASSSYRGSNTEAF	31
93	P12	TRBV11-2	TRBD1	TRBJ1-2	ASSLNRDSYGYT	31
94	P12	TRBV18	TRBD1	TRBJ1-1	ASSPLGDMTEAF	31
95	P12	TRBV29-1	TRBD1	TRBJ1-1	SVQGPPMNTEAF	31
96	P12	TRBV5-1	TRBD2	TRBJ1-1	ASSLGPGGGNTEAF	30
97	P12	TRBV6-2	TRBD2	TRBJ2-7	ASTPREGEQY	30
98	P12	TRBV15	TRBD1	TRBJ1-1	ATSRGWVIREALGTEAF	29
99	P12	TRBV15	TRBD1	TRBJ1-4	ATSRSPVRVTNEKLF	29
100	P12	TRBV6-4	TRBD2	TRBJ1-1	ASRRERGGTEAF	29
1	P13	TRBV12-3, or TRBV12-4	TRBD2	TRBJ2-1	ASSPQQRGAHNEQF	1979
2	P13	TRBV11-1	TRBD1	TRBJ2-7	ASSPNTLRGSYEQY	1445
3	P13	TRBV15	TRBD1	TRBJ1-2	ATSRDRDTGRLDYGYT	714
4	P13	TRBV4-1	TRBD1	TRBJ1-6	ASRWTGDMNSPLH	714
5	P13	TRBV12-3, or TRBV12-4	TRBD1	TRBJ1-2	ASSPKNRAPYGYT	641
6	P13	TRBV6-1	TRBD2	TRBJ1-1	ATIVGGGEAF	635
7	P13	TRBV25-1	TRBD1	TRBJ1-4	ASSGGNEKLF	569
8	P13	TRBV10-2	TRBD1	TRBJ2-5	ASSGVGGAQY	547
9	P13	TRBV2		TRBJ2-2P	ASSG	461
10	P13	TRBV12-5	TRBD1	TRBJ2-7	ASGSVTGVYEQY	459
11	P13	TRBV4-1	TRBD2	TRBJ1-4	ASSQDPGTDEKLF	415
12	P13	TRBV29-1	TRBD2	TRBJ2-2	SVEGSMEGELF	363
13	P13	TRBV6-1	TRBD1	TRBJ2-3	ASSEAAGTGGSDTQY	323
14	P13	TRBV14	TRBD2	TRBJ2-1	ASSRTERIGEQF	266
15	P13	TRBV11-2	TRBD1	TRBJ1-1	ASSLTENTEAF	251
16	P13	TRBV20-1	TRBD2	TRBJ1-3	SAREGNTIY	247
17	P13	TRBV14		TRBJ1-2	ASSPKTNYGYT	184
18	P13	TRBV20-1	TRBD2	TRBJ2-5	SAPTSGAPSGETQY	171
19	P13	TRBV27	TRBD1	TRBJ2-7	ASSLGTTYEQY	166
20	P13	TRBV14	TRBD1	TRBJ1-1	ASSPFWDTEAF	162
21	P13	TRBV3-1	TRBD2	TRBJ2-5	ASSRTSVYQETQY	160
22	P13	TRBV10-3	TRBD1	TRBJ1-1	AISITKNTEAF	147
23	P13	TRBV6-1	TRBD1	TRBJ2-3	ASPAGTVATDTQY	144
24	P13	TRBV7-8	TRBD2	TRBJ2-1	ASSSLLAGVVNEQF	134
25	P13	TRBV25-1	TRBD2	TRBJ1-2	ASTRGDLYGYT	132
26	P13	TRBV5-1		TRBJ2-1	ASRPTSYNEQF	122
27	P13	TRBV5-1	TRBD2	TRBJ2-3	ASSSGLAGTDTQY	119
28	P13	TRBV4-2	TRBD2	TRBJ2-2	ASSQAGSSNTGELF	114
29	P13	TRBV25-1	TRBD1	TRBJ1-2	ASSEYLTRGIYGYT	113
30	P13	TRBV14	TRBD2	TRBJ2-3	ASSQDPSGRIDTQY	113
31	P13	TRBV25-1	TRBD1	TRBJ1-2	ASSAPQHGYT	113
32	P13	TRBV28	TRBD1	TRBJ1-2	ASRPGSYLDANYGYT	111
33	P13	TRBV14		TRBJ1-1	ASSQFRNTEAF	111
34	P13	TRBV14	TRBD1	TRBJ1-1	ASSQYGTVTWNTEAF	109
35	P13	TRBV6-2	TRBD1	TRBJ1-2	ASSPGYGYT	107
36	P13	TRBV18	TRBD1	TRBJ2-5	ASSSGGKETQY	104
37	P13	TRBV15	TRBD2	TRBJ1-2	ATSRRDSTGYGYT	101
38	P13	TRBV30	TRBD1	TRBJ1-1	AWSVQITEAF	99
39	P13	TRBV15	TRBD1	TRBJ1-1	ATSLDRADTEAF	98
40	P13	TRBV15	TRBD2	TRBJ2-2	ATSRVEGGELF	98
41	P13	TRBV15	TRBD1	TRBJ1-1	ATSRDQGTRNTEAF	97
42	P13	TRBV18	TRBD1	TRBJ1-2	ASSAQPGKYGYT	95
43	P13	TRBV6-2	TRBD1	TRBJ1-5	ASSYSKGHPPVEPQH	94
44	P13	TRBV15	TRBD2	TRBJ1-1	ATSRGQVGGRTEAF	92
45	P13	TRBV15	TRBD1	TRBJ1-1	ATSRGAILNTEAF	92
46	P13	TRBV15		TRBJ1-1	ATSRGGLNTEAF	91
47	P13	TRBV18	TRBD2	TRBJ1-1	ASSPPGNTEAF	91
48	P13	TRBV14	TRBD2	TRBJ2-7	ASSQGGSIYEQY	88
49	P13	TRBV25-1	TRBD1	TRBJ1-2	ASSELSERAGSYT	86
50	P13	TRBV25-1	TRBD1	TRBJ1-2	ASRGQNYGYT	86
51	P13	TRBV5-1		TRBJ1-6	ASSLVPNTYNSPLH	85
52	P13	TRBV18	TRBD2	TRBJ1-2	ASSPLREVLYGYT	85
53	P13	TRBV4-3	TRBD1	TRBJ1-4	ASSQVSGYEKLF	85
54	P13	TRBV4-3	TRBD1	TRBJ1-4	ASSQGDEKLF	85
55	P13	TRBV29-1	TRBD1	TRBJ2-7	SVSGTHEQY	85
56	P13	TRBV18	TRBD1	TRBJ1-1	ASSSRDGWNTEAF	84
57	P13	TRBV14	TRBD2	TRBJ2-7	ASSVMRAGAYEQY	84
58	P13	TRBV18	TRBD1	TRBJ1-1	ASSPGRAEAF	83
59	P13	TRBV14		TRBJ1-2	ASSQDRRGYT	83
60	P13	TRBV18	TRBD1	TRBJ1-1	ASSLTELDTEAF	82
61	P13	TRBV25-1		TRBJ1-2	ASSLKSNYGYT	82
62	P13	TRBV25-1	TRBD2	TRBJ2-6	ASSDHRGANVLT	81
63	P13	TRBV15	TRBD1	TRBJ2-2	ATSSVGAYTGELF	80
64	P13	TRBV18	TRBD2	TRBJ2-6	ASSPPPMGGASGRGSGANVLT	79
65	P13	TRBV15	TRBD1	TRBJ2-2	ATSREGWQLNTGELF	79
66	P13	TRBV18	TRBD1	TRBJ1-2	ASSVQDNYGYT	79
67	P13	TRBV6-1	TRBD1	TRBJ1-1	ASPGTGEAF	78
68	P13	TRBV18		TRBJ1-1	ASSPALNTEAF	77
69	P13	TRBV14	TRBD2	TRBJ2-5	ASSQDEREGVIKETQY	76
70	P13	TRBV18	TRBD1	TRBJ2-2	ASSAQQGQGTGELF	75
71	P13	TRBV25-1	TRBD2	TRBJ2-2	ASSEFGVPGELF	75
72	P13	TRBV4-1	TRBD1	TRBJ1-1	ASSKHPGARSTEAF	74
73	P13	TRBV15		TRBJ2-5	ATSRDFRETQY	74
74	P13	TRBV18	TRBD1	TRBJ1-1	ASSPPLRGRTNTEAF	72
75	P13	TRBV18	TRBD1	TRBJ1-2	ASSPPAGAANYGYT	72
76	P13	TRBV18	TRBD1	TRBJ1-1	ASSPQVWDTEAF	72
77	P13	TRBV15	TRBD2	TRBJ2-5	ATSRARGGQETQY	71
78	P13	TRBV25-1	TRBD1	TRBJ2-7	ASSRDTPYEQY	71
79	P13	TRBV25-1	TRBD1	TRBJ2-2	ATLGGIAGELF	71
80	P13	TRBV28	TRBD2	TRBJ1-1	ASSLFYEGEAF	70
81	P13	TRBV6-2	TRBD1	TRBJ1-1	ASSFTGGTAF	70
82	P13	TRBV18	TRBD1	TRBJ1-2	ASSPFRTGDRDIYGYT	69
83	P13	TRBV18	TRBD2	TRBJ1-1	ASSRADTEAF	68
84	P13	TRBV28	TRBD2	TRBJ2-2	ASSLPGRLAWEGGSTGELF	67
85	P13	TRBV15	TRBD1	TRBJ1-4	ATSRVQGGLEKLF	67
86	P13	TRBV29-1	TRBD1	TRBJ2-5	SIQDDPSRAQY	67
87	P13	TRBV12-3, or TRBV12-4	TRBD1	TRBJ1-1	ASNISPVPNTEAF	66
88	P13	TRBV25-1	TRBD1	TRBJ2-7	ASSDPRVGPEQY	66
89	P13	TRBV18	TRBD1	TRBJ1-1	ASSKGQGRTEAF	66
90	P13	TRBV6-2		TRBJ2-7	ASSYSYEQY	66
91	P13	TRBV14	TRBD1	TRBJ2-2	ASSQAAVAITGELF	65
92	P13	TRBV18	TRBD1	TRBJ2-2	ASSPGPYAAGELF	65
93	P13	TRBV15	TRBD2	TRBJ2-5	ATSRDEVQTQY	65
94	P13	TRBV19	TRBD1	TRBJ1-1	ASSLLNREAF	65
95	P13	TRBV15	TRBD1	TRBJ1-2	ATSILFPGTGDGYT	64
96	P13	TRBV9	TRBD2	TRBJ2-7	ASSVGGLAGEQY	64
97	P13	TRBV15	TRBD1	TRBJ2-7	ATRGQSYEQY	64
98	P13	TRBV23-1	TRBD2	TRBJ2-5	ASSQSAAGGLGLEETQY	63
99	P13	TRBV14	TRBD1	TRBJ2-1	ASSRSGLYNEQF	63
100	P13	TRBV15	TRBD2	TRBJ2-5	ATSRAGGETQY	63
1	C1	TRBV12-3, or TRBV12-4	TRBD1	TRBJ2-7	ASSLMGSGPDEQY	91
2	C1	TRBV10-3	TRBD1	TRBJ1-1	ATHQGSTEAF	73
3	C1	TRBV29-1	TRBD1	TRBJ1-3	SDLLISTGRSSGNTIY	47
4	C1	TRBV14	TRBD1	TRBJ2-7	ASSRGAGVHEQY	41
5	C1	TRBV2	TRBD1	TRBJ1-1	ASSRGRGNTEAF	39
6	C1	TRBV15	TRBD2	TRBJ1-4	ATSRDQLLGGQLF	35
7	C1	TRBV14	TRBD1	TRBJ1-2	ASSGQYGYT	33
8	C1	TRBV14	TRBD2	TRBJ1-2	ASSLNSYGYT	29
9	C1	TRBV15	TRBD2	TRBJ2-7	ATSREWSYHEQY	28
10	C1	TRBV15	TRBD1	TRBJ2-7	ATSSNRGSFYEQY	27
11	C1	TRBV6-5	TRBD1	TRBJ1-6	ASSYSQGSPLH	27
12	C1	TRBV29-1	TRBD1	TRBJ1-2	SAGTGGDYT	27
13	C1	TRBV6-4	TRBD2	TRBJ2-2	ASSDSAGYTGELF	26
14	C1	TRBV14	TRBD1	TRBJ2-5	ASSLRETQY	26
15	C1	TRBV4-3	TRBD1	TRBJ2-2	ASSQDLGQGAGELF	25
16	C1	TRBV11-2	TRBD1	TRBJ1-1	ASSLLRGTNTEAF	25
17	C1	TRBV14	TRBD1	TRBJ1-6	ASSQAGPSVGTPLH	24
18	C1	TRBV15	TRBD1	TRBJ1-2	ATSELRTGEFRGYT	24
19	C1	TRBV7-8	TRBD1	TRBJ1-2	ASLEVTGSYT	24
20	C1	TRBV14	TRBD1	TRBJ2-7	ASSQVRRDRGHEQY	23
21	C1	TRBV18	TRBD2	TRBJ2-7	ASSPSGGSYEQY	23
22	C1	TRBV14	TRBD1	TRBJ2-5	ASSRIDSQETQY	23
23	C1	TRBV6-4	TRBD1	TRBJ1-2	ASSDGRYGYT	23
24	C1	TRBV4-2	TRBD2	TRBJ2-2	ASSPRGPGSGAGELF	22
25	C1	TRBV14	TRBD1	TRBJ1-6	ASSQEGVAGVSSPLH	22
26	C1	TRBV6-4	TRBD2	TRBJ2-2	ASSEDGGATGELF	22
27	C1	TRBV15	TRBD1	TRBJ2-2	ATSSSGSSTGELF	22
28	C1	TRBV4-3	TRBD2	TRBJ2-2	ASSQVEGVELF	22
29	C1	TRBV15	TRBD1	TRBJ1-4	ATSRASRQQLF	22
30	C1	TRBV15	TRBD2	TRBJ2-7	ATSRDLTYEQY	22
31	C1	TRBV14	TRBD1	TRBJ2-7	ASSHLGQGRYEQY	21
32	C1	TRBV4-3	TRBD2	TRBJ1-1	ASSQDGRGTMKAF	21
33	C1	TRBV14	TRBD1	TRBJ2-7	ASSQVPGHPEGQY	21
34	C1	TRBV18	TRBD1	TRBJ2-7	ASSPPGGTYEQY	21
35	C1	TRBV14	TRBD1	TRBJ2-2	ASSQDLGRGLF	21
36	C1	TRBV15	TRBD2	TRBJ1-2	ATSRDARVGYT	21
37	C1	TRBV29-1	TRBD2	TRBJ1-2	SVEDLRNYGYT	21
38	C1	TRBV14	TRBD1	TRBJ2-7	ASSRFDRDRSLYEQY	20
39	C1	TRBV18	TRBD2	TRBJ2-7	ASSPQTGGLTYEQY	20
40	C1	TRBV4-1	TRBD2	TRBJ1-1	ASSHRGGNTEAF	20
41	C1	TRBV14	TRBD1	TRBJ2-7	ASSHGQGYEQY	20
42	C1	TRBV4-2	TRBD2	TRBJ1-2	ASSQEDLYGYT	20
43	C1	TRBV15	TRBD1	TRBJ2-7	ATRGPRSYEQY	20
44	C1	TRBV15		TRBJ2-2	ATSRVPSGELF	20
45	C1	TRBV2	TRBD1	TRBJ1-2	ASSSRGNGYT	20
46	C1	TRBV15	TRBD1	TRBJ1-5	ATSREGWPQH	20
47	C1	TRBV15	TRBD1	TRBJ1-2	ATSRGNSATT	20
48	C1	TRBV4-3	TRBD1	TRBJ2-7	ASSQAPARTGKSEQY	19
49	C1	TRBV14	TRBD1	TRBJ2-7	ASSRIGDPISYEQY	19
50	C1	TRBV4-2	TRBD1	TRBJ2-6	ASSQTGSGANVLT	19
51	C1	TRBV15	TRBD1	TRBJ1-2	ATSRDSKTESYT	19
52	C1	TRBV6-4	TRBD1	TRBJ2-2	ASSAGFTGELF	19
53	C1	TRBV14	TRBD2	TRBJ2-7	ASSQGTSYEQY	19
54	C1	TRBV25-1	TRBD2	TRBJ2-7	ASSSTNAYEQY	19
55	C1	TRBV14	TRBD2	TRBJ2-3	ASSHETDTQY	19
56	C1	TRBV25-1	TRBD1	TRBJ1-2	ASSMGNYGYT	19
57	C1	TRBV4-1	TRBD2	TRBJ1-1	ASSPMGLLFSDLNTEAF	18
58	C1	TRBV14	TRBD2	TRBJ2-6	ASSQSGFLGANVLT	18
59	C1	TRBV15	TRBD2	TRBJ2-6	ATSRDLVSGANVLT	18
60	C1	TRBV15	TRBD1	TRBJ1-6	ATSRERRTVNSPLH	18
61	C1	TRBV6-4	TRBD1	TRBJ2-2	ASSLGQGNTGELF	18
62	C1	TRBV4-1	TRBD1	TRBJ1-5	ASSQDGVSNQPQH	18
63	C1	TRBV15	TRBD1	TRBJ2-7	ATSRGTGQGSEQY	18
64	C1	TRBV18	TRBD2	TRBJ2-7	ASSPGVRVHEQY	18
65	C1	TRBV4-1	TRBD1	TRBJ1-1	ASSFRLETEAF	18
66	C1	TRBV6-4	TRBD1	TRBJ1-1	ASSMTENTEAF	18
67	C1	TRBV14	TRBD1	TRBJ1-2	ASSQGQNYGYT	18
68	C1	TRBV18	TRBD1	TRBJ2-2	ASSHRRQGRENTGELF	17
69	C1	TRBV4-2	TRBD1	TRBJ1-6	ASSQEGLSSYNSPLH	17
70	C1	TRBV14	TRBD1	TRBJ1-1	ASSQTAYTGSVTEAF	17
71	C1	TRBV14	TRBD2	TRBJ1-4	ASSQWGGNPTNEKLF	17
72	C1	TRBV15	TRBD1	TRBJ2-7	ATSPTGQLESSYEQY	17
73	C1	TRBV15	TRBD2	TRBJ2-7	ATSRDGGTSGAYEQY	17
74	C1	TRBV25-1	TRBD1	TRBJ1-1	ASSEGVGAGNTEAF	17
75	C1	TRBV14	TRBD1	TRBJ2-7	ASSGEDRGASYEQY	17
76	C1	TRBV6-4	TRBD2	TRBJ2-2	ASSPTSGETTGELF	17
77	C1	TRBV18	TRBD2	TRBJ2-7	ASSPPEKGAGEQY	17
78	C1	TRBV15	TRBD1	TRBJ1-1	ATSRDRKDNTEAF	17
79	C1	TRBV15	TRBD1	TRBJ1-1	ATSRVSGDGTEAF	17
80	C1	TRBV25-1	TRBD1	TRBJ2-7	ASSELGSSYEQY	17
81	C1	TRBV14	TRBD1	TRBJ2-7	ASSQDEETVGQY	17
82	C1	TRBV4-3	TRBD2	TRBJ2-7	ASSQDRGTYEQY	17
83	C1	TRBV4-1	TRBD1	TRBJ1-1	ASSQDRQNTEAF	17
84	C1	TRBV15	TRBD1	TRBJ1-1	ATSRDSRTTEAF	17
85	C1	TRBV15		TRBJ2-6	ATSRPSGANVLT	17
86	C1	TRBV11-2	TRBD1	TRBJ2-7	ASREGSRYEQY	17
87	C1	TRBV11-2		TRBJ2-7	ASSLDPSYEQY	17
88	C1	TRBV15	TRBD1	TRBJ2-2	ATSKRGTGELF	17
89	C1	TRBV10-3	TRBD1	TRBJ1-2	AISMTGAGYT	17
90	C1	TRBV15	TRBD1	TRBJ2-7	AKTGAVYEQY	17
91	C1	TRBV6-4	TRBD1	TRBJ2-7	ASRTPGNEQY	17
92	C1	TRBV18	TRBD1	TRBJ2-7	ASSPGAYEQY	17
93	C1	TRBV18	TRBD1	TRBJ2-5	ASSPGQGTQY	17
94	C1	TRBV6-4	TRBD1	TRBJ1-2	ASSDRRDTERLDNYGYT	16
95	C1	TRBV15	TRBD1	TRBJ2-5	ATSRDQGTGDAHRETQY	16
96	C1	TRBV14	TRBD2	TRBJ1-1	ASSQDRSGSGMNTEAF	16
97	C1	TRBV12-5	TRBD1	TRBJ1-1	ASGFAYPGQGASEAF	16
98	C1	TRBV15	TRBD1	TRBJ1-2	ATSGTYGTGPRYGYT	16
99	C1	TRBV6-4	TRBD1	TRBJ2-6	ASSDSGTSGANVLT	16
100	C1	TRBV18	TRBD1	TRBJ1-1	ASSPRQGEMNTEAF	16
1	C2	TRBV6-4	TRBD1	TRBJ1-6	ARAPQGNSPLH	936
2	C2	TRBV3-1	TRBD2	TRBJ1-6	ASSQDIGGNSPLH	872
3	C2	TRBV15	TRBD1	TRBJ2-7	ATSGTDSYEQY	787
4	C2	TRBV20-1		TRBJ2-7	SAVPSSSYEQY	715
5	C2	TRBV3-1	TRBD1	TRBJ1-6	ASSQDPQITYNSPLH	287
6	C2	TRBV14	TRBD1	TRBJ2-7	ASSFGGSSYEQY	189
7	C2	TRBV29-1	TRBD1	TRBJ1-1	SVGASNTEAF	178
8	C2	TRBV6-2	TRBD2	TRBJ2-7	ASRDPSGDTYEQY	177
9	C2	TRBV15	TRBD1	TRBJ2-6	ATSRDSSGANVLT	151
10	C2	TRBV6-5	TRBD1	TRBJ1-1	ASSPTPGHTEAF	146
11	C2	TRBV10-3	TRBD1	TRBJ1-2	AIWTGQRNYGYT	143
12	C2	TRBV6-4	TRBD2	TRBJ2-2	ASSDGTSTGELF	128
13	C2	TRBV2	TRBD1	TRBJ1-1	ASSEAGDRGEAF	113
14	C2	TRBV2		TRBJ1-5	ASSEAYSNQPQH	109
15	C2	TRBV10-3	TRBD2	TRBJ1-2	AISESMVTRYGYT	101
16	C2	TRBV11-3		TRBJ1-2	ASSSSIYGYT	94
17	C2	TRBV6-4	TRBD2	TRBJ2-3	ASSDSAGGTDTQY	85
18	C2	TRBV14	TRBD1	TRBJ1-1	ASSPNHDGDSFFTEAF	82
19	C2	TRBV6-4	TRBD2	TRBJ2-7	ASSESSGGVYEQY	72
20	C2	TRBV3-1	TRBD2	TRBJ1-1	ASSQTWRNTEAF	72
21	C2	TRBV11-2		TRBJ1-1	ASSFHPNTEAF	68
22	C2	TRBV15	TRBD2	TRBJ1-2	ATSRDYGLGGGYGYT	66
23	C2	TRBV14	TRBD2	TRBJ2-7	ASSQDSAGPDKY	66
24	C2	TRBV15		TRBJ1-1	ATSPRPPTEAF	66
25	C2	TRBV14	TRBD1	TRBJ1-2	ASSWGQGYLDGYGYT	65
26	C2	TRBV6-4		TRBJ2-6	ASSDNSGANVLT	64
27	C2	TRBV10-2	TRBD2	TRBJ2-1	ASAGGAGTYNEQF	62
28	C2	TRBV11-2	TRBD2	TRBJ2-7	ASSLGAGEQY	62
29	C2	TRBV19	TRBD1	TRBJ1-1	ASSPWAEGVNTEAF	60
30	C2	TRBV14	TRBD1	TRBJ1-6	ASSPRTGRNSPLH	60
31	C2	TRBV11-2	TRBD1	TRBJ1-1	ASSVQGIFTEAF	60
32	C2	TRBV14	TRBD2	TRBJ2-7	ASSHTLRGELAEKY	59
33	C2	TRBV6-4	TRBD2	TRBJ2-2	ASSTSGDTGELF	58
34	C2	TRBV6-4	TRBD2	TRBJ2-1	ASSDSSGGANEQF	57
35	C2	TRBV27	TRBD2	TRBJ2-7	ASRPLYSPSYEQY	55
36	C2	TRBV5-1	TRBD1	TRBJ2-7	ASSLEPASSYEQY	55
37	C2	TRBV7-8	TRBD2	TRBJ2-1	ASSPGVRQEQF	55
38	C2	TRBV4-3	TRBD1	TRBJ2-6	ASSQDDSSGANVLT	54
39	C2	TRBV3-1	TRBD1	TRBJ1-1	ASSGLQGNTEAF	54
40	C2	TRBV15	TRBD1	TRBJ1-1	ATSRDETTEAF	54
41	C2	TRBV4-1	TRBD1	TRBJ1-2	ASSQGGQAISYGYT	53
42	C2	TRBV7-8	TRBD2	TRBJ1-1	ASSYGVNTEAF	51
43	C2	TRBV20-1	TRBD1	TRBJ1-1	SARTGDTEAF	51
44	C2	TRBV15	TRBD2	TRBJ1-1	ATSLGRGMNTEAF	50
45	C2	TRBV5-1	TRBD2	TRBJ2-3	ASSILTGGTDTQY	47
46	C2	TRBV4-1	TRBD1	TRBJ1-1	ASSQTQGAGEAF	47
47	C2	TRBV15	TRBD2	TRBJ1-2	ATSNDGGAYGYT	47
48	C2	TRBV6-4	TRBD2	TRBJ2-1	ASSDTSGGANEQF	46
49	C2	TRBV3-1	TRBD1	TRBJ1-1	ASSAQGANTEAF	46
50	C2	TRBV25-1	TRBD1	TRBJ1-2	ASSARGGYYGYT	46
51	C2	TRBV6-4	TRBD2	TRBJ2-2	ASSDSSHTGELF	46
52	C2	TRBV14	TRBD2	TRBJ2-1	ASSQERGAGSSYNEQF	45
53	C2	TRBV4-1	TRBD1	TRBJ1-1	ASSQDMLDPSAF	45
54	C2	TRBV6-4	TRBD1	TRBJ2-2	ASSDRATGELF	45
55	C2	TRBV7-4	TRBD1	TRBJ1-1	ASSSGLQGTQNTEAF	44
56	C2	TRBV4-2	TRBD1	TRBJ2-6	ASSQDGGSGANVLT	44
57	C2	TRBV4-3	TRBD1	TRBJ2-3	ASSQDPGTGTDTQY	44
58	C2	TRBV6-4	TRBD1	TRBJ1-1	ASRLSGANTEAF	44
59	C2	TRBV20-1	TRBD2	TRBJ2-7	SARDLAGGEQY	44
60	C2	TRBV15	TRBD1	TRBJ2-7	ATSRDLTPSYEQY	43
61	C2	TRBV18	TRBD2	TRBJ1-1	ASSPLPGNTEAF	43
62	C2	TRBV4-1	TRBD1	TRBJ1-2	ASSRWPLGGYT	43
63	C2	TRBV18	TRBD1	TRBJ1-1	ASSQPGTGRTEAF	42
64	C2	TRBV19	TRBD1	TRBJ2-2	ASTAGVAATGELF	42
65	C2	TRBV15	TRBD1	TRBJ1-4	ATSREGGAYEKLF	42
66	C2	TRBV18	TRBD1	TRBJ1-1	ASSQGLGDTEAF	42
67	C2	TRBV6-4	TRBD1	TRBJ1-1	ASSPEGNTEAF	42
68	C2	TRBV14	TRBD1	TRBJ2-7	ASSRDLSYEQY	42
69	C2	TRBV15	TRBD1	TRBJ1-1	ATSRDRVTEAF	42
70	C2	TRBV6-4	TRBD1	TRBJ2-7	ASSDPVTYSYEQY	41
71	C2	TRBV4-1	TRBD1	TRBJ1-1	ASSQEREGALGAF	41
72	C2	TRBV6-5	TRBD1	TRBJ1-2	ASSYSAGNYGYT	41
73	C2	TRBV7-8	TRBD1	TRBJ1-1	ASSLALDREAF	40
74	C2	TRBV6-1	TRBD1	TRBJ2-7	ASSEWKEQY	40
75	C2	TRBV9	TRBD1	TRBJ1-6	ASSVSLAGGKDSPLH	39
76	C2	TRBV12-3, or TRBV12-4		TRBJ1-1	ASSLGLTEAF	39
77	C2	TRBV9	TRBD2	TRBJ1-2	ASSGMAGYT	39
78	C2	TRBV3-1	TRBD1	TRBJ2-1	ASSPQASDYNEQF	38
79	C2	TRBV4-1	TRBD2	TRBJ1-2	ASSKGTDYGYT	38
80	C2	TRBV3-1	TRBD1	TRBJ1-2	ASSPLGAYGYT	38
81	C2	TRBV14	TRBD2	TRBJ2-7	ASSQVRFYEQY	38
82	C2	TRBV25-1		TRBJ1-4	ASSDYNEKLF	38
83	C2	TRBV3-1	TRBD2	TRBJ2-7	ASSQDRYEQY	38
84	C2	TRBV14	TRBD2	TRBJ2-7	ASSQLRSSYEQY	37
85	C2	TRBV14	TRBD1	TRBJ1-2	ASSRPGGGYGYT	37
86	C2	TRBV25-1	TRBD1	TRBJ1-6	ASSEFDNSPLH	37
87	C2	TRBV11-2	TRBD2	TRBJ1-6	ASSLGSPRNNSPLH	36
88	C2	TRBV15	TRBD1	TRBJ2-6	ATSGQDSGANVLT	36
89	C2	TRBV6-4	TRBD1	TRBJ1-1	ASSDRENTEAF	36
90	C2	TRBV12-5	TRBD2	TRBJ1-1	ASGFEGGHNTEAF	35
91	C2	TRBV6-4		TRBJ2-2	ASSASNTGELF	35
92	C2	TRBV18	TRBD2	TRBJ1-2	ASSPGGGYT	35
93	C2	TRBV5-1	TRBD1	TRBJ1-1	ASSLVGTGVDTEAF	34
94	C2	TRBV4-3	TRBD2	TRBJ2-3	ASSQDLAGGPDTQY	34
95	C2	TRBV4-2	TRBD1	TRBJ2-2	ASSQGTGHTGELF	34
96	C2	TRBV18	TRBD1	TRBJ1-2	ASSPGIGNYGYT	34
97	C2	TRBV15	TRBD1	TRBJ2-7	ATSVDRGGYEQY	34
98	C2	TRBV6-4	TRBD2	TRBJ1-6	ARPTAYNSPLH	34
99	C2	TRBV3-1	TRBD1	TRBJ1-1	ASSLGQGGEAF	34
100	C2	TRBV4-1	TRBD1	TRBJ1-1	ASSPWGATEAF	34
1	C3	TRBV25-1	TRBD1	TRBJ1-2	ASSELSGGYGYT	66
2	C3	TRBV14	TRBD1	TRBJ1-2	ASSQTTGDGYT	66
3	C3	TRBV25-1		TRBJ1-1	ASSEYMNTEAF	62
4	C3	TRBV25-1	TRBD1	TRBJ1-2	ASSEWDNYGYT	61
5	C3	TRBV15	TRBD1	TRBJ1-2	ATSRETGGYT	55
6	C3	TRBV15	TRBD1	TRBJ1-2	ATRGPANYGYT	54
7	C3	TRBV25-1	TRBD1	TRBJ1-2	ASSEFQVHGYT	53
8	C3	TRBV15		TRBJ2-2	ATSRDLPGELF	52
9	C3	TRBV25-1	TRBD2	TRBJ2-7	ASSESGRAYEQY	51
10	C3	TRBV15	TRBD1	TRBJ2-7	ATSRQWGSSYEQY	50
11	C3	TRBV6-4	TRBD1	TRBJ1-2	ASSDSTGDYGYT	50
12	C3	TRBV25-1	TRBD2	TRBJ1-4	ASSETGGKGKLF	50
13	C3	TRBV18	TRBD1	TRBJ1-2	ASSPGTGTGPYGYT	49
14	C3	TRBV25-1	TRBD1	TRBJ1-6	ASSPGTGGNSPLH	49
15	C3	TRBV25-1	TRBD1	TRBJ1-2	ARPPRDTLNYGYT	48
16	C3	TRBV15	TRBD1	TRBJ2-7	ATSPRDRVYEQY	48
17	C3	TRBV14	TRBD1	TRBJ1-2	ASSLGQGYGYT	48
18	C3	TRBV29-1	TRBD1	TRBJ1-1	SVGTGMNTEAF	48
19	C3	TRBV25-1	TRBD1	TRBJ1-6	ASSGTAEGPRGPLH	47
20	C3	TRBV14	TRBD2	TRBJ2-2	ASSRAGLAGGGELF	46
21	C3	TRBV15	TRBD1	TRBJ1-1	ATSRQGGTEAF	45
22	C3	TRBV29-1	TRBD1	TRBJ1-1	SVEDRPNTEAF	45
23	C3	TRBV25-1	TRBD1	TRBJ2-2	ASSEVRGDTGELF	44
24	C3	TRBV15	TRBD1	TRBJ2-6	ATRGAGANVLT	44
25	C3	TRBV15	TRBD1	TRBJ2-7	ATSRESGPGSDYEQY	43
26	C3	TRBV25-1	TRBD2	TRBJ2-2	ASSVSGRGGTGELF	43
27	C3	TRBV29-1	TRBD1	TRBJ1-1	SVLKPLGTEAF	43
28	C3	TRBV18		TRBJ2-6	ASSDLTSGANVLT	42
29	C3	TRBV4-1	TRBD1	TRBJ1-2	ASSRDGYYGYT	42
30	C3	TRBV25-1	TRBD1	TRBJ2-1	ASSELGNEQF	42
31	C3	TRBV18	TRBD2	TRBJ1-6	ASSPGREESYNSPLH	41
32	C3	TRBV4-1	TRBD2	TRBJ2-2	ASSPSGRATGELF	41
33	C3	TRBV25-1	TRBD2	TRBJ1-5	ASSAGNGNQPQH	41
34	C3	TRBV15	TRBD1	TRBJ1-2	ATSRDAGNYGYT	41
35	C3	TRBV25-1	TRBD2	TRBJ2-7	ASSGLAGYEQY	41
36	C3	TRBV14	TRBD1	TRBJ1-2	ASSRDTNYGYT	41
37	C3	TRBV18	TRBD1	TRBJ1-2	ASSPGGYGYT	41
38	C3	TRBV15	TRBD1	TRBJ2-2	ATSAHRFSNTGELF	40
39	C3	TRBV15	TRBD2	TRBJ2-6	ATSRPGFSGANVLT	40
40	C3	TRBV29-1	TRBD1	TRBJ1-1	SVDRRTGMNTEAF	40
41	C3	TRBV29-1	TRBD1	TRBJ2-6	SVAFRGQGADGANVLT	38
42	C3	TRBV5-1	TRBD1	TRBJ1-1	ASSLAVTGMVNTEAF	38
43	C3	TRBV18	TRBD1	TRBJ1-2	ASSPPEDSYGYT	38
44	C3	TRBV29-1	TRBD1	TRBJ1-2	SVATGAFNYGYT	38
45	C3	TRBV4-1	TRBD2	TRBJ1-2	ASSQDVENYGYT	37
46	C3	TRBV20-1		TRBJ1-1	SAIHSMNTEAF	37
47	C3	TRBV14	TRBD2	TRBJ2-7	ASSQDRRLAGGRYEQY	36
48	C3	TRBV11-2	TRBD1	TRBJ2-7	ASSSIRDPYEQY	36
49	C3	TRBV15	TRBD1	TRBJ2-1	ATSSGTGGNEQF	36
50	C3	TRBV4-1	TRBD2	TRBJ2-2	ASSPLVVGELF	36
51	C3	TRBV25-1	TRBD1	TRBJ1-6	ASSEGSPLH	36
52	C3	TRBV25-1		TRBJ2-2	ASSAGELF	36
53	C3	TRBV18	TRBD1	TRBJ1-2	ASSPLSTGANYGYT	35
54	C3	TRBV18	TRBD2	TRBJ1-2	ASSPPPGWVYGYT	35
55	C3	TRBV18		TRBJ2-6	ASSPPSGANVLT	35
56	C3	TRBV11-2	TRBD1	TRBJ1-6	ASSWGPGNSPLH	35
57	C3	TRBV4-1	TRBD1	TRBJ1-5	ASSQDGSGTGYSNQPQH	34
58	C3	TRBV14	TRBD2	TRBJ2-7	ASSQPGTSGGPYEQY	34
59	C3	TRBV5-1	TRBD1	TRBJ2-2	ASSLGAGFNTGELF	34
60	C3	TRBV11-3	TRBD1	TRBJ1-2	ASSLARVNYGYT	34
61	C3	TRBV7-8	TRBD1	TRBJ1-2	ASSSGTNYGYT	34
62	C3	TRBV25-1		TRBJ1-2	ASSESNYGYT	34
63	C3	TRBV12-3, or TRBV12-4		TRBJ2-5	ASSLGETQY	34
64	C3	TRBV5-1	TRBD1	TRBJ1-6	ASSLRDSSYNSPLH	33
65	C3	TRBV11-2	TRBD1	TRBJ1-2	ASSLGQGANYGYT	33
66	C3	TRBV18	TRBD1	TRBJ1-2	ASSLRHQGNYGYT	33
67	C3	TRBV4-1		TRBJ1-1	ASSQGNTEAF	33
68	C3	TRBV29-1	TRBD1	TRBJ2-2	SGQGNTGELF	33
69	C3	TRBV14	TRBD2	TRBJ2-7	ASSRGTSSGSHSYEQY	32
70	C3	TRBV4-1	TRBD2	TRBJ1-2	ASSQGIRTTSNYGYT	32
71	C3	TRBV16	TRBD1	TRBJ1-2	ASSQSMGPTYGYT	32
72	C3	TRBV5-1	TRBD2	TRBJ1-1	ASSLLSANTEAF	32
73	C3	TRBV29-1	TRBD2	TRBJ2-1	SVLAGGAYNEQF	32
74	C3	TRBV25-1	TRBD1	TRBJ2-5	ASSELGKETQY	32
75	C3	TRBV11-2	TRBD1	TRBJ1-1	ASSFVGTEAF	32
76	C3	TRBV15		TRBJ2-7	ATSRDNREQY	32
77	C3	TRBV29-1	TRBD1	TRBJ1-1	SVETGTTEAF	32
78	C3	TRBV25-1	TRBD1	TRBJ2-7	ASSDRRTGAPGLLEQY	31
79	C3	TRBV14	TRBD1	TRBJ2-2	ASSQGSGFANTGELF	31
80	C3	TRBV11-2	TRBD1	TRBJ2-2	ASSLVVGGTGELF	31
81	C3	TRBV4-1	TRBD1	TRBJ1-5	ASTLDRGRNQPQH	31
82	C3	TRBV5-1	TRBD1	TRBJ1-2	ASSEWTGDDGYT	31
83	C3	TRBV18	TRBD1	TRBJ2-2	ASSPPGNTGELF	31
84	C3	TRBV18	TRBD1	TRBJ2-7	ASSPADSYEQY	31
85	C3	TRBV20-1	TRBD1	TRBJ1-5	SALGQGNQPQH	31
86	C3	TRBV14	TRBD2	TRBJ2-5	ASSQPRLAGQETQY	30
87	C3	TRBV5-1	TRBD1	TRBJ2-2	ASSLRGGNTGELF	30
88	C3	TRBV11-2	TRBD2	TRBJ2-2	ASSSSGSNTGELF	30
89	C3	TRBV29-1	TRBD1	TRBJ1-1	SVAQPGTANTEAF	30
90	C3	TRBV5-1	TRBD1	TRBJ1-1	ASRWDGLNTEAF	30
91	C3	TRBV18	TRBD1	TRBJ1-1	ASSPQGANTEAF	30
92	C3	TRBV18	TRBD1	TRBJ2-7	ASSRQQSSYEQY	30
93	C3	TRBV15	TRBD1	TRBJ1-1	ATSRDGGDRAF	30
94	C3	TRBV5-1		TRBJ2-2	ASSLGTGELF	30
95	C3	TRBV18	TRBD2	TRBJ2-2	ASSPLAGGNTGELF	29
96	C3	TRBV11-1	TRBD2	TRBJ2-2	ASSLTSGNTGELF	29
97	C3	TRBV5-1	TRBD1	TRBJ1-6	ASSPEGGLNSPLH	29
98	C3	TRBV29-1	TRBD1	TRBJ1-1	SVGGRGLLNTEAF	29
99	C3	TRBV10-3	TRBD1	TRBJ2-7	ASGGPGTGTEQY	29
100	C3	TRBV25-1	TRBD1	TRBJ2-5	ASSEPRGETQY	29
1	C4	TRBV28	TRBD1	TRBJ1-2	ASSLGVHGYT	422
2	C4	TRBV28	TRBD2	TRBJ2-7	ASSLGREGIWKY	374
3	C4	TRBV10-3	TRBD1	TRBJ1-5	PTFRQENQPQH	265
4	C4	TRBV28	TRBD1	TRBJ2-7	ASSLGISYEQY	264
5	C4	TRBV28	TRBD2	TRBJ1-1	ASSLGRRTEAF	237
6	C4	TRBV19	TRBD2	TRBJ1-1	ASSILPNTEAF	207
7	C4	TRBV6-4	TRBD1	TRBJ1-4	ASSDRPNEKLF	155
8	C4	TRBV14	TRBD2	TRBJ1-1	ASSPFATNTEAF	154
9	C4	TRBV28	TRBD1	TRBJ1-1	ASSLGQRTEAF	126
10	C4	TRBV19	TRBD1	TRBJ2-1	ASKLERRDNEQF	116
11	C4	TRBV28	TRBD1	TRBJ1-1	ASSLGRATEAF	103
12	C4	TRBV29-1		TRBJ1-1	SVFLVTEAF	93
13	C4	TRBV6-5	TRBD1	TRBJ2-7	ASSIGGYEQY	89
14	C4	TRBV28	TRBD2	TRBJ1-5	ASSPPGLFYSNQPQH	84
15	C4	TRBV28	TRBD1	TRBJ2-7	ASGLGISYEQY	84
16	C4	TRBV5-1	TRBD1	TRBJ2-7	ASSVTGGSVYEQY	78
17	C4	TRBV27	TRBD1	TRBJ2-1	ASSLRANNEQF	74
18	C4	TRBV25-1	TRBD1	TRBJ1-1	ASSELAQGHEAF	60
19	C4	TRBV29-1	TRBD1	TRBJ1-2	SVGGPGQVYYGYT	58
20	C4	TRBV6-1	TRBD1	TRBJ1-2	ASSGGYYGYT	56
21	C4	TRBV18	TRBD2	TRBJ2-7	ASSLSIYDEQY	52
22	C4	TRBV14	TRBD1	TRBJ1-1	ASSLGQNEAF	52
23	C4	TRBV15		TRBJ1-1	ATSRDQRTEAF	51
24	C4	TRBV13	TRBD1	TRBJ1-2	ASSSRDRGPHFYGYT	50
25	C4	TRBV15	TRBD1	TRBJ1-4	ATSTRTGQLGNEKLF	49
26	C4	TRBV6-6	TRBD2	TRBJ2-7	ASSPGGRVGEQY	48
27	C4	TRBV13	TRBD1	TRBJ1-2	ASSHLQGARGYT	47
28	C4	TRBV25-1	TRBD1	TRBJ2-5	ASSENRGRETQY	47
29	C4	TRBV25-1	TRBD1	TRBJ2-7	ASSDGWGREQY	46
30	C4	TRBV28	TRBD1	TRBJ1-2	ASSLGRGYGYT	46
31	C4	TRBV25-1	TRBD1	TRBJ1-2	ASSALQGAGYGYT	46
32	C4	TRBV18	TRBD2	TRBJ1-1	ASSPGSNLNTEAF	45
33	C4	TRBV15	TRBD2	TRBJ1-1	ATSGRVYDTEAF	45
34	C4	TRBV9	TRBD1	TRBJ1-1	ASSVEWGSAEAF	44
35	C4	TRBV29-1	TRBD1	TRBJ1-1	SVNRGNTEAF	44
36	C4	TRBV29-1	TRBD1	TRBJ1-5	SVERQVNQPQH	43
37	C4	TRBV25-1	TRBD1	TRBJ1-1	ASSAPGTGFAEAF	43
38	C4	TRBV15	TRBD1	TRBJ1-2	ATSRDLGQRYGYT	43
39	C4	TRBV11-2	TRBD1	TRBJ1-1	ASRRDSLVTEAF	42
40	C4	TRBV15	TRBD1	TRBJ1-2	ATSRNPQGTGGYT	41
41	C4	TRBV25-1	TRBD1	TRBJ1-5	ASSESGADQPQH	40
42	C4	TRBV6-4	TRBD1	TRBJ1-1	ASSAYSNTEAF	40
43	C4	TRBV25-1	TRBD2	TRBJ1-5	ASSAGGQPQH	40
44	C4	TRBV25-1	TRBD1	TRBJ1-2	ASSEWDTNYGYT	40
45	C4	TRBV25-1	TRBD2	TRBJ2-5	ASSEVRRETQY	40
46	C4	TRBV18	TRBD1	TRBJ1-2	ASSPWSANYGYT	39
47	C4	TRBV6-6	TRBD1	TRBJ2-7	ASGANYEQY	39
48	C4	TRBV15	TRBD1	TRBJ1-4	ATSRFRDRSTNEKLF	39
49	C4	TRBV25-1	TRBD2	TRBJ2-5	ASSPLAGGLQETQY	39
50	C4	TRBV25-1	TRBD2	TRBJ2-7	ASSDTSGLPYEQY	39
51	C4	TRBV6-5	TRBD1	TRBJ1-5	ASSPDQNQPQH	38
52	C4	TRBV18	TRBD2	TRBJ2-2	ASSPSGIRAGELF	38
53	C4	TRBV4-1	TRBD1	TRBJ2-7	ASSLQLGVNYEQY	37
54	C4	TRBV15	TRBD1	TRBJ2-7	ATSRTGQPTYEQY	37
55	C4	TRBV20-1	TRBD1	TRBJ1-1	SARGGGPDTEAF	37
56	C4	TRBV14	TRBD2	TRBJ2-7	ASSQDFGLEQY	37
57	C4	TRBV29-1	TRBD2	TRBJ1-1	SVAGRMNTEAF	37
58	C4	TRBV29-1	TRBD1	TRBJ1-1	SVEGDRVYTEAF	37
59	C4	TRBV15		TRBJ1-1	ATSTNTEAF	37
60	C4	TRBV14	TRBD1	TRBJ2-5	ASSQGGSRFRETQY	36
61	C4	TRBV25-1	TRBD1	TRBJ1-1	ASSEVGRNTEAF	36
62	C4	TRBV18	TRBD1	TRBJ1-2	ASSPPARGQGYT	36
63	C4	TRBV29-1	TRBD2	TRBJ1-2	SVDGGPLHGYT	36
64	C4	TRBV18		TRBJ2-5	ASSPPVETQY	35
65	C4	TRBV20-1	TRBD1	TRBJ1-1	SAISRGRAF	35
66	C4	TRBV29-1	TRBD1	TRBJ2-5	SVERDRGWETQY	35
67	C4	TRBV11-2	TRBD1	TRBJ2-7	ASSLVGPYEQY	35
68	C4	TRBV18	TRBD1	TRBJ1-1	ASSPSDRVSTEAF	34
69	C4	TRBV14	TRBD1	TRBJ1-2	ASSQDPRWGAGYT	34
70	C4	TRBV15	TRBD2	TRBJ2-7	ATSRESEGLAGIE	34
71	C4	TRBV25-1	TRBD1	TRBJ2-7	ASIPTGPTYEQY	34
72	C4	TRBV29-1	TRBD1	TRBJ1-1	SVEAKVNTEAF	34
73	C4	TRBV14	TRBD2	TRBJ2-5	ASSHIPEAQY	34
74	C4	TRBV15	TRBD1	TRBJ2-1	ATSRDPWLDNEQF	34
75	C4	TRBV25-1	TRBD1	TRBJ1-6	ASSVAGYNSPLH	34
76	C4	TRBV25-1	TRBD2	TRBJ1-2	ASSEFRRDYGYT	33
77	C4	TRBV14	TRBD1	TRBJ1-1	ASARELNTEAF	33
78	C4	TRBV15		TRBJ1-1	ATSRGSNTEAF	33
79	C4	TRBV25-1	TRBD2	TRBJ1-6	ASSESGTYNSPLH	33
80	C4	TRBV25-1	TRBD1	TRBJ2-1	ASTGLGMVHNEQF	33
81	C4	TRBV25-1	TRBD2	TRBJ2-7	ASSDREGLHEQY	33
82	C4	TRBV25-1	TRBD1	TRBJ2-7	ASSESGSGYEQY	33
83	C4	TRBV11-2	TRBD2	TRBJ1-2	ASSLVSATYGYT	33
84	C4	TRBV25-1	TRBD2	TRBJ1-2	ASSEYKRYGYT	33
85	C4	TRBV18	TRBD1	TRBJ2-5	ASSPPGETQY	33
86	C4	TRBV11-2	TRBD2	TRBJ2-2	ASSFGLAGPFVTGELF	32
87	C4	TRBV4-1	TRBD1	TRBJ1-2	ASSLLLGTENYGYT	32
88	C4	TRBV29-1	TRBD1	TRBJ1-2	SVEGGYGYT	32
89	C4	TRBV15	TRBD2	TRBJ1-4	ATSREGGRGTNEKLF	32
90	C4	TRBV18	TRBD1	TRBJ1-2	ASSPTPAQGYYGYT	32
91	C4	TRBV25-1	TRBD1	TRBJ1-3	ASSGEARSGNTIY	32
92	C4	TRBV14	TRBD1	TRBJ1-5	ASSQGRTSNQPQH	32
93	C4	TRBV25-1	TRBD1	TRBJ2-7	ASSVDNSYEQY	32
94	C4	TRBV15		TRBJ1-5	ATSREKNQPQH	32
95	C4	TRBV29-1	TRBD1	TRBJ1-2	SVDTGFYGYT	32
96	C4	TRBV18	TRBD1	TRBJ2-5	ASSPGETQY	32
97	C4	TRBV11-2	TRBD1	TRBJ2-2	ASSLEPARATGELF	31
98	C4	TRBV29-1	TRBD1	TRBJ1-2	SVEGRTTAPLGGYT	31
99	C4	TRBV18	TRBD1	TRBJ1-2	ASSPPSGGQLAYT	31
100	C4	TRBV28	TRBD1	TRBJ2-7	ATGRDPSWGEQY	31
1	C5	TRBV29-1	TRBD1	TRBJ1-2	SVGGPGQVYYGYT	58
2	C5	TRBV14	TRBD1	TRBJ1-1	ASSLGQNEAF	52
3	C5	TRBV15		TRBJ1-1	ATSRDQRTEAF	51
4	C5	TRBV25-1	TRBD1	TRBJ2-5	ASSENRGRETQY	47
5	C5	TRBV25-1	TRBD1	TRBJ1-2	ASSALQGAGYGYT	46
6	C5	TRBV25-1	TRBD1	TRBJ1-1	ASSAPGTGFAEAF	43
7	C5	TRBV15	TRBD1	TRBJ1-2	ATSRDLGQRYGYT	43
8	C5	TRBV25-1	TRBD1	TRBJ1-2	ASSEWDTNYGYT	40
9	C5	TRBV25-1	TRBD2	TRBJ2-5	ASSEVRRETQY	40
10	C5	TRBV15	TRBD1	TRBJ1-4	ATSRFRDRSTNEKLF	39
11	C5	TRBV25-1	TRBD2	TRBJ2-5	ASSPLAGGLQETQY	39
12	C5	TRBV25-1	TRBD2	TRBJ2-7	ASSDTSGLPYEQY	39
13	C5	TRBV18	TRBD2	TRBJ2-2	ASSPSGIRAGELF	38
14	C5	TRBV29-1	TRBD1	TRBJ1-1	SVEGDRVYTEAF	37
15	C5	TRBV15		TRBJ1-1	ATSTNTEAF	37
16	C5	TRBV18	TRBD1	TRBJ1-2	ASSPPARGQGYT	36
17	C5	TRBV29-1	TRBD2	TRBJ1-2	SVDGGPLHGYT	36
18	C5	TRBV29-1	TRBD1	TRBJ2-5	SVERDRGWETQY	35
19	C5	TRBV11-2	TRBD1	TRBJ2-7	ASSLVGPYEQY	35
20	C5	TRBV15	TRBD1	TRBJ2-1	ATSRDPWLDNEQF	34
21	C5	TRBV25-1	TRBD1	TRBJ1-6	ASSVAGYNSPLH	34
22	C5	TRBV25-1	TRBD2	TRBJ1-6	ASSESGTYNSPLH	33
23	C5	TRBV25-1	TRBD1	TRBJ2-1	ASTGLGMVHNEQF	33
24	C5	TRBV25-1	TRBD2	TRBJ2-7	ASSDREGLHEQY	33
25	C5	TRBV25-1	TRBD1	TRBJ2-7	ASSESGSGYEQY	33
26	C5	TRBV11-2	TRBD2	TRBJ1-2	ASSLVSATYGYT	33
27	C5	TRBV25-1	TRBD2	TRBJ1-2	ASSEYKRYGYT	33
28	C5	TRBV18	TRBD1	TRBJ2-5	ASSPPGETQY	33
29	C5	TRBV15	TRBD2	TRBJ1-4	ATSREGGRGTNEKLF	32
30	C5	TRBV18	TRBD1	TRBJ1-2	ASSPTPAQGYYGYT	32
31	C5	TRBV25-1	TRBD1	TRBJ1-3	ASSGEARSGNTIY	32
32	C5	TRBV14	TRBD1	TRBJ1-5	ASSQGRTSNQPQH	32
33	C5	TRBV25-1	TRBD1	TRBJ2-7	ASSVDNSYEQY	32
34	C5	TRBV15		TRBJ1-5	ATSREKNQPQH	32
35	C5	TRBV29-1	TRBD1	TRBJ1-2	SVDTGFYGYT	32
36	C5	TRBV18	TRBD1	TRBJ2-5	ASSPGETQY	32
37	C5	TRBV18	TRBD1	TRBJ2-7	ASSLGTVPPYEQY	31
38	C5	TRBV25-1	TRBD2	TRBJ2-7	ASSGTSGPYEQY	31
39	C5	TRBV14	TRBD1	TRBJ2-7	ASHTGGPYEQY	31
40	C5	TRBV6-4	TRBD1	TRBJ1-1	ASSKKGNTEAF	31
41	C5	TRBV18		TRBJ1-1	ASSQNTEAF	31
42	C5	TRBV5-1	TRBD1	TRBJ1-2	ASSWEQGNYGYT	30
43	C5	TRBV3-1	TRBD1	TRBJ1-1	ASSQEKTKAF	30
44	C5	TRBV29-1	TRBD2	TRBJ2-5	SVESGQETQY	30
45	C5	TRBV6-4	TRBD1	TRBJ1-6	ASSELDKDRRKAPIIHPSYNSPLH	29
46	C5	TRBV14	TRBD1	TRBJ1-6	ASSQDGPGQNSPLH	29
47	C5	TRBV18	TRBD1	TRBJ1-1	ASSLYNDPNTEAF	29
48	C5	TRBV6-4	TRBD1	TRBJ1-1	ASTHWGITEAF	29
49	C5	TRBV29-1	TRBD1	TRBJ1-2	SVEDTGYLGYT	29
50	C5	TRBV29-1	TRBD1	TRBJ1-1	SVEQGTEAF	29
51	C5	TRBV4-1	TRBD2	TRBJ2-2	ASSPPGLARNTGELF	28
52	C5	TRBV15	TRBD1	TRBJ1-4	ATSRVDNTGHNEKLF	28
53	C5	TRBV25-1	TRBD1	TRBJ2-1	ASSASTGQGYNEQF	28
54	C5	TRBV11-2	TRBD2	TRBJ2-2	ASSLLSGFGTGELF	28
55	C5	TRBV14	TRBD1	TRBJ1-1	ASSQDWGQGNTEAF	28
56	C5	TRBV4-1	TRBD1	TRBJ1-1	ASSQGPRAIAEAF	28
57	C5	TRBV25-1	TRBD1	TRBJ2-2	ASRDRVGTGELF	28
58	C5	TRBV25-1	TRBD2	TRBJ2-3	ASSEAGGRDTQY	28
59	C5	TRBV4-1	TRBD2	TRBJ2-7	ASSRGYLDYEQY	28
60	C5	TRBV14	TRBD2	TRBJ1-2	ASSQGLLYGYT	28
61	C5	TRBV4-1	TRBD1	TRBJ1-2	ASSQILGNGYT	28
62	C5	TRBV14	TRBD1	TRBJ1-1	ASSQPKAAEAF	28
63	C5	TRBV15	TRBD1	TRBJ1-2	ATSRGQNYGYT	28
64	C5	TRBV15	TRBD1	TRBJ2-7	ATSRGAPMADPSYEQY	27
65	C5	TRBV6-4	TRBD1	TRBJ1-6	ASSDSAIGGRNSPLH	27
66	C5	TRBV25-1	TRBD2	TRBJ2-1	ASSELAGLDKQQF	27
67	C5	TRBV5-1	TRBD1	TRBJ2-7	ASSLVGAPYEQY	27
68	C5	TRBV18	TRBD1	TRBJ2-5	ASSPKGRIETQY	27
69	C5	TRBV20-1	TRBD1	TRBJ2-5	SARERTGQETQY	27
70	C5	TRBV29-1	TRBD1	TRBJ1-2	SVLRTGQNYGYT	27
71	C5	TRBV18	TRBD1	TRBJ1-1	ASSPPQGAEAF	27
72	C5	TRBV20-1	TRBD1	TRBJ1-1	SASGTKNTEAF	27
73	C5	TRBV29-1	TRBD1	TRBJ1-2	SVEEKGPYGYT	27
74	C5	TRBV25-1		TRBJ2-2	ASSVSAGELF	27
75	C5	TRBV29-1	TRBD1	TRBJ1-1	SGQGGNTEAF	27
76	C5	TRBV25-1	TRBD1	TRBJ2-2	ASSEPPGHSNTGELF	26
77	C5	TRBV5-1	TRBD2	TRBJ2-5	ASSLGTSGGLGETQY	26
78	C5	TRBV4-1	TRBD1	TRBJ1-2	ASSHQGGLGDGYT	26
79	C5	TRBV18	TRBD2	TRBJ2-7	ASSPGLEGNYEQY	26
80	C5	TRBV4-1	TRBD2	TRBJ2-5	ASSHLAGGETQY	26
81	C5	TRBV29-1	TRBD1	TRBJ2-5	SVATVWGQETQY	26
82	C5	TRBV6-4	TRBD2	TRBJ2-5	ASRLVQETQY	26
83	C5	TRBV18	TRBD2	TRBJ2-7	ASSPHFYEQY	26
84	C5	TRBV4-1	TRBD1	TRBJ1-2	ASSQGTAGYT	26
85	C5	TRBV15		TRBJ1-5	ATSRVNKPQH	26
86	C5	TRBV29-1		TRBJ2-7	SVEVARYEQY	26
87	C5	TRBV29-1	TRBD1	TRBJ1-2	SVRGANYGYT	26
88	C5	TRBV13	TRBD1	TRBJ1-1	ASSPHPTGNTEAF	25
89	C5	TRBV18	TRBD2	TRBJ2-5	ASSPRGRATETQY	25
90	C5	TRBV4-1	TRBD1	TRBJ1-1	ASSQVSQGDTEAF	25
91	C5	TRBV29-1	TRBD1	TRBJ1-1	SVEGTGGMNTEAF	25
92	C5	TRBV4-1	TRBD1	TRBJ1-2	ASSQAMGQFGYT	25
93	C5	TRBV4-1	TRBD1	TRBJ2-7	ASSQGTGIYEQY	25
94	C5	TRBV18	TRBD1	TRBJ1-2	ASSQQGGNYGYT	25
95	C5	TRBV18	TRBD1	TRBJ1-2	ASSLWTGYGYT	25
96	C5	TRBV18	TRBD1	TRBJ2-3	ASSPPGADTQY	25
97	C5	TRBV25-1	TRBD2	TRBJ2-1	ASRGLGNEQF	25
98	C5	TRBV29-1		TRBJ1-6	SVEGFISPLH	25
99	C5	TRBV5-1	TRBD1	TRBJ2-5	ASSPLGIVGYQETQY	24
100	C5	TRBV11-2	TRBD1	TRBJ1-2	ASSFGIDRAYYGYT	24
